# Supplementary material for: Sputum Proteome Signatures of Mechanically Ventilated Intensive Care Unit Patients Distinguish Samples with or without Anti-pneumococcal Activity
Source: mSystems. 2021 Mar 2;6(2):e00702-20. doi: 10.1128/mSystems.00702-20 (PMC8546979; doi:10.1128/mSystems.00702-20)
Supplement: TABLE S3 [file msystems.00702-20-st003.xlsx]

## Sheet: Table S3
Row	Namespace	Base Cluster	Total Peptides	Hi3 Peptides	stringId	annotation	2 Groups inh vs no-inh: P-Value	2 Groups inh vs no-inh: Directed Effect	Higher in inh.	Higher in no-inh	2 Groups PLS blue vs yellow: P-Value	2 Groups PLS blue vs yellow: Directed Effect	Higher in blue	Higher in yellow	2 Groups PLS green vs yellow: P-Value	2 Groups PLS green vs yellow: Directed Effect	Higher in green	Higher in yellow	2 Groups PLS blue vs green: P-Value	2 Groups PLS blue vs green: Directed Effect	Higher in blue	Higher in green
1433B_HUMAN	MGF transformer	30106	14	3	9606.ENSP00000361930	"14-3-3 protein beta/alpha; Adapter protein implicated in the regulation of a large spectrum of both general and specialized signaling pathways. Binds to a large number of partners, usually by recognition of a phosphoserine or phosphothreonine motif. Binding generally results in the modulation of the activity of the binding partner. Negative regulator of osteogenesis. Blocks the nuclear transloca…	0.847289	0.958855	0	0	0.767613	1.09774	0	0	0.800474	1.09537	0	0	0.992514	1.00217	0	0
1433E_HUMAN	MGF transformer	33408	12	3	9606.ENSP00000264335	"14-3-3 protein epsilon; Adapter protein implicated in the regulation of a large spectrum of both general and specialized signaling pathways. Binds to a large number of partners, usually by recognition of a phosphoserine or phosphothreonine motif. Binding generally results in the modulation of the activity of the binding partner (By similarity). Positively regulates phosphorylated protein HSF1 nu…	0.318116	1.21947	0	0	0.807565	0.937922	0	0	0.549249	1.26973	0	0	0.109039	0.738677	0	0
1433F_HUMAN	MGF transformer	26303	7	3	9606.ENSP00000248975	"14-3-3 protein eta; Adapter protein implicated in the regulation of a large spectrum of both general and specialized signaling pathways. Binds to a large number of partners, usually by recognition of a phosphoserine or phosphothreonine motif. Binding generally results in the modulation of the activity of the binding partner. Negatively regulates the kinase activity of PDPK1; 14-3-3 phospho-serin…	0.288016	0.728334	0	0	0.845166	0.938972	0	0	0.240932	0.508905	0	0	0.0767523	1.84508	0	0
1433G_HUMAN	MGF transformer	26303	10	3	9606.ENSP00000306330	"14-3-3 protein gamma; Adapter protein implicated in the regulation of a large spectrum of both general and specialized signaling pathways. Binds to a large number of partners, usually by recognition of a phosphoserine or phosphothreonine motif. Binding generally results in the modulation of the activity of the binding partner; Belongs to the 14-3-3 family"	0.27242	0.749131	0	0	0.557291	1.22586	0	0	0.757332	0.859453	0	0	0.202934	1.42633	0	0
1433S_HUMAN	MGF transformer	26303	7	3	9606.ENSP00000340989	"14-3-3 protein sigma; Adapter protein implicated in the regulation of a large spectrum of both general and specialized signaling pathways. Binds to a large number of partners, usually by recognition of a phosphoserine or phosphothreonine motif. Binding generally results in the modulation of the activity of the binding partner. When bound to KRT17, regulates protein synthesis and epithelial cell …	0.162325	0.648748	0	0	0.563848	1.23702	0	0	0.500615	0.676298	0	0	0.0879043	1.8291	0	0
1433T_HUMAN	MGF transformer	27998	10	3	9606.ENSP00000371267	"14-3-3 protein theta; Adapter protein implicated in the regulation of a large spectrum of both general and specialized signaling pathways. Binds to a large number of partners, usually by recognition of a phosphoserine or phosphothreonine motif. Binding generally results in the modulation of the activity of the binding partner. Negatively regulates the kinase activity of PDPK1; Belongs to the 14-…	0.726994	0.862975	0	0	0.234099	1.89816	0	0	0.174441	2.40454	0	0	0.645618	0.789406	0	0
1433Z_HUMAN	MGF transformer	33843	15	3	9606.ENSP00000379287	"14-3-3 protein zeta/delta; Adapter protein implicated in the regulation of a large spectrum of both general and specialized signaling pathways. Binds to a large number of partners, usually by recognition of a phosphoserine or phosphothreonine motif. Binding generally results in the modulation of the activity of the binding partner; Belongs to the 14-3-3 family"	0.403407	0.878805	0	0	0.543556	1.13178	0	0	0.967479	0.990441	0	0	0.483281	1.1427	0	0
1A02_HUMAN : 1A68_HUMAN : 1A69_HUMAN	MGF transformer	32854	5	3			0.520975	1.22835	0	0	0.866582	0.932164	0	0	0.662959	1.27221	0	0	0.398328	0.732712	0	0
1C07_HUMAN	MGF transformer	33310	7	3	9606.ENSP00000365402	"HLA class I histocompatibility antigen, Cw-7 alpha chain; Involved in the presentation of foreign antigens to the immune system; Belongs to the MHC class I family"	0.133994	1.3791	0	0	0.0388983	0.525694	0	1	0.00159096	0.564538	0	1	0.787222	0.931193	0	0
2AAA_HUMAN	MGF transformer	25699	1	1	9606.ENSP00000324804	Serine/threonine-protein phosphatase 2A 65 kDa regulatory subunit A alpha isoform; The PR65 subunit of protein phosphatase 2A serves as a scaffolding molecule to coordinate the assembly of the catalytic subunit and a variable regulatory B subunit. Upon interaction with GNA12 promotes dephosphorylation of microtubule associated protein TAU/MAPT. Required for proper chromosome segregation and for c…	0.0301998	1.36056	0	0	0.05993	0.698867	0	0	0.686105	0.914305	0	0	0.103139	0.76437	0	0
2B14_HUMAN	MGF transformer	24064	3	3			0.749042	1.17377	0	0	0.40856	0.552474	0	0	0.180622	0.463013	0	0	0.776263	1.19321	0	0
2B18_HUMAN	MGF transformer	24064	3	3			0.32021	0.596664	0	0	0.615834	0.791754	0	0	0.206783	0.263642	0	0	0.0797096	3.00314	0	0
2B1B_HUMAN	MGF transformer	12427	3	3			0.612237	0.88434	0	0	0.956894	0.983674	0	0	0.638659	0.780535	0	0	0.297146	1.26026	0	0
3HIDH_HUMAN	MGF transformer	28778	1	1	9606.ENSP00000265395	"3-hydroxyisobutyrate dehydrogenase, mitochondrial; 3-hydroxyisobutyrate dehydrogenase"	0.464849	0.801349	0	0	0.530494	1.30932	0	0	0.857438	1.08917	0	0	0.588172	1.20212	0	0
41_HUMAN	MGF transformer	17837	1	1	9606.ENSP00000345259	Protein 4.1; Protein 4.1 is a major structural element of the erythrocyte membrane skeleton. It plays a key role in regulating membrane physical properties of mechanical stability and deformability by stabilizing spectrin-actin interaction. Recruits DLG1 to membranes. Required for dynein-dynactin complex and NUMA1 recruitment at the mitotic cell cortex during anaphase	0.109202	2.43439	0	0	0.0923112	0.288804	0	0	0.304688	0.516554	0	0	0.420041	0.559099	0	0
5NTC_HUMAN	MGF transformer	10325	1	1	9606.ENSP00000339479	Cytosolic purine 5'-nucleotidase; May have a critical role in the maintenance of a constant composition of intracellular purine/pyrimidine nucleotides in cooperation with other nucleotidases. Preferentially hydrolyzes inosine 5'-monophosphate (IMP) and other purine nucleotides; 5'-nucleotidases	#NUM!	#NUM!	#NUM!	#NUM!	0.0349517	9.17457	1	0	0.000433115	20.3913	1	0	0.37162	0.449927	0	0
6PGD_HUMAN	MGF transformer	31544	20	3	9606.ENSP00000270776	"6-phosphogluconate dehydrogenase, decarboxylating; Catalyzes the oxidative decarboxylation of 6- phosphogluconate to ribulose 5-phosphate and CO(2), with concomitant reduction of NADP to NADPH; Belongs to the 6-phosphogluconate dehydrogenase family"	0.310848	0.892583	0	0	0.592716	1.08736	0	0	0.73241	0.948261	0	0	0.313527	1.14669	0	0
6PGL_HUMAN	MGF transformer	32746	4	3	9606.ENSP00000252603	6-phosphogluconolactonase; Hydrolysis of 6-phosphogluconolactone to 6- phosphogluconate	0.08404	0.701584	0	0	0.00631603	2.18499	1	0	0.0455535	2.13713	1	0	0.885829	1.0224	0	0
A16A1_HUMAN	MGF transformer	36450	1	1	9606.ENSP00000293350	Aldehyde dehydrogenase 16 family member A1	0.939529	1.03941	0	0	0.14318	2.58784	0	0	0.0115472	5.80703	1	0	0.183444	0.445639	0	0
A1AG1_HUMAN	MGF transformer	27395	8	3	9606.ENSP00000259396	Alpha-1-acid glycoprotein 1; Functions as transport protein in the blood stream. Binds various ligands in the interior of its beta-barrel domain. Also binds synthetic drugs and influences their distribution and availability in the body. Appears to function in modulating the activity of the immune system during the acute-phase reaction; Belongs to the calycin superfamily. Lipocalin family	0.489082	1.14547	0	0	0.594217	1.10801	0	0	0.250228	1.52775	0	0	0.195583	0.725258	0	0
A1AG2_HUMAN	MGF transformer	25702	4	3	9606.ENSP00000394936	Alpha-1-acid glycoprotein 2; Functions as transport protein in the blood stream. Binds various hydrophobic ligands in the interior of its beta- barrel domain. Also binds synthetic drugs and influences their distribution and availability. Appears to function in modulating the activity of the immune system during the acute-phase reaction; Lipocalins	0.772429	1.07376	0	0	0.320435	1.32845	0	0	0.182514	1.88028	0	0	0.196554	0.706514	0	0
A1AT_HUMAN	MGF transformer	35531	29	3	9606.ENSP00000416066	"Alpha-1-antitrypsin; Inhibitor of serine proteases. Its primary target is elastase, but it also has a moderate affinity for plasmin and thrombin. Irreversibly inhibits trypsin, chymotrypsin and plasminogen activator. The aberrant form inhibits insulin-induced NO synthesis in platelets, decreases coagulation time and has proteolytic activity against insulin and plasmin; Belongs to the serpin fami…	0.105545	1.31151	0	0	0.645793	1.09811	0	0	0.00937668	1.91262	1	0	0.00328167	0.574137	0	1
A1BG_HUMAN	MGF transformer	27891	13	3	9606.ENSP00000263100	Alpha-1B-glycoprotein; Immunoglobulin like domain containing	0.916404	0.977687	0	0	0.104533	1.56303	0	0	0.0102212	2.12525	1	0	0.227469	0.735459	0	0
A2AP_HUMAN	MGF transformer	10851	6	3	9606.ENSP00000321853	"Alpha-2-antiplasmin; Serine protease inhibitor. The major targets of this inhibitor are plasmin and trypsin, but it also inactivates matriptase-3/TMPRSS7 and chymotrypsin; Serpin peptidase inhibitors"	0.0899401	1.45242	0	0	0.249933	0.727795	0	0	0.792485	1.10368	0	0	0.110453	0.659425	0	0
A2GL_HUMAN	MGF transformer	22281	7	3	9606.ENSP00000302621	Leucine rich alpha-2-glycoprotein 1	0.449292	1.17275	0	0	0.885015	0.967161	0	0	0.534138	1.25098	0	0	0.349225	0.773122	0	0
A2MG_HUMAN	MGF transformer	42098	50	3	9606.ENSP00000323929	"Alpha-2-macroglobulin; Is able to inhibit all four classes of proteinases by a unique 'trapping' mechanism. This protein has a peptide stretch, called the 'bait region' which contains specific cleavage sites for different proteinases. When a proteinase cleaves the bait region, a conformational change is induced in the protein which traps the proteinase. The entrapped enzyme remains active agains…	0.716485	1.05825	0	0	0.764166	1.05636	0	0	0.450645	1.21912	0	0	0.46654	0.866497	0	0
A2ML1_HUMAN	MGF transformer	21154	3	3	9606.ENSP00000299698	"Alpha-2-macroglobulin-like protein 1; Is able to inhibit all four classes of proteinases by a unique 'trapping' mechanism. This protein has a peptide stretch, called the 'bait region' which contains specific cleavage sites for different proteinases. When a proteinase cleaves the bait region, a conformational change is induced in the protein which traps the proteinase. The entrapped enzyme remain…	0.078789	2.15527	0	0	0.107241	0.371185	0	0	0.127053	0.640002	0	0	0.359517	0.579974	0	0
AACT_HUMAN	MGF transformer	24225	27	3	9606.ENSP00000376793	"Serpin peptidase inhibitor, clade A (alpha-1 antiproteinase, antitrypsin), member 3; Although its physiological function is unclear, it can inhibit neutrophil cathepsin G and mast cell chymase, both of which can convert angiotensin-1 to the active angiotensin-2; Serpin peptidase inhibitors"	0.270333	1.31687	0	0	0.0999297	0.57484	0	0	0.119141	0.609608	0	0	0.850832	0.942968	0	0
AATC_HUMAN	MGF transformer	19506	3	3	9606.ENSP00000359539	"Aspartate aminotransferase, cytoplasmic; Biosynthesis of L-glutamate from L-aspartate or L- cysteine. Important regulator of levels of glutamate, the major excitatory neurotransmitter of the vertebrate central nervous system. Acts as a scavenger of glutamate in brain neuroprotection. The aspartate aminotransferase activity is involved in hepatic glucose synthesis during development and in adipoc…	0.659433	1.19064	0	0	0.242766	0.524431	0	0	0.16879	0.432902	0	0	0.661755	1.21143	0	0
AB1IP_HUMAN	MGF transformer	13404	1	1	9606.ENSP00000365411	Amyloid beta A4 precursor protein-binding family B member 1-interacting protein; Appears to function in the signal transduction from Ras activation to actin cytoskeletal remodeling. Suppresses insulin- induced promoter activities through AP1 and SRE. Mediates Rap1- induced adhesion; Belongs to the MRL family	#NUM!	#NUM!	#NUM!	#NUM!	0.996851	1.00282	0	0	0.532623	1.35898	0	0	0.57064	0.737919	0	0
ABCA3_HUMAN	MGF transformer	26879	1	1	9606.ENSP00000301732	"ATP-binding cassette sub-family A member 3; Plays an important role in the formation of pulmonary surfactant, probably by transporting lipids such as cholesterol; Belongs to the ABC transporter superfamily. ABCA family"	#NUM!	#NUM!	#NUM!	#NUM!	#NUM!	#NUM!	#NUM!	#NUM!	#NUM!	#NUM!	#NUM!	#NUM!	#NUM!	#NUM!	#NUM!	#NUM!
ABCAD_HUMAN	MGF transformer	21620	1	1	9606.ENSP00000411096	ATP binding cassette subfamily A member 13	0.984984	1.00963	0	0	0.00304496	0.241208	0	1	0.0185828	0.100727	0	1	0.114183	2.39467	0	0
ABCF1_HUMAN	MGF transformer	28269	1	1	9606.ENSP00000313603	ATP-binding cassette sub-family F member 1; Isoform 2 is required for efficient Cap- and IRES- mediated mRNA translation initiation. Isoform 2 is not involved in the ribosome biogenesis; ATP binding cassette subfamily F	0.503706	1.19827	0	0	0.110528	1.70954	0	0	0.00539714	3.57818	1	0	0.00299054	0.477767	0	1
ABHD2_HUMAN	MGF transformer	19287	1	1	9606.ENSP00000268129	"Monoacylglycerol lipase ABHD2; Progesterone-dependent acylglycerol lipase that catalyzes hydrolysis of endocannabinoid arachidonoylglycerol (AG) from cell membrane. Acts as a progesterone receptor: progesterone-binding activates the acylglycerol lipase activity, mediating degradation of 1-arachidonoylglycerol (1AG) and 2-arachidonoylglycerol (2AG) to glycerol and arachidonic acid (AA). Plays a k…	0.350416	1.24098	0	0	0.349914	0.760193	0	0	0.767761	0.901579	0	0	0.556502	0.84318	0	0
ABHEB_HUMAN	MGF transformer	23358	1	1	9606.ENSP00000420065	Protein ABHD14B; Has hydrolase activity towards p-nitrophenyl butyrate (in vitro). May activate transcription; Abhydrolase domain containing	0.815227	1.0845	0	0	0.914295	0.948267	0	0	0.887299	1.05103	0	0	0.819174	0.902222	0	0
ABHGB_HUMAN	MGF transformer	20201	1	1	9606.ENSP00000358932	Protein ABHD16B; Abhydrolase domain containing 16B; Belongs to the AB hydrolase superfamily. ABHD16 family	#NUM!	#NUM!	#NUM!	#NUM!	0.694957	1.15492	0	0	0.765263	0.851106	0	0	0.461684	1.35696	0	0
ABI1_HUMAN	MGF transformer	38062	1	1	9606.ENSP00000365312	"Abl interactor 1; May act in negative regulation of cell growth and transformation by interacting with nonreceptor tyrosine kinases ABL1 and/or ABL2. May play a role in regulation of EGF-induced Erk pathway activation. Involved in cytoskeletal reorganization and EGFR signaling. Together with EPS8 participates in transduction of signals from Ras to Rac. In vitro, a trimeric complex of ABI1, EPS8 …	#NUM!	#NUM!	#NUM!	#NUM!	#NUM!	#NUM!	#NUM!	#NUM!	#NUM!	#NUM!	#NUM!	#NUM!	#NUM!	#NUM!	#NUM!	#NUM!
ABLM1_HUMAN	MGF transformer	19501	1	1	9606.ENSP00000277895	Actin-binding LIM protein 1; May act as scaffold protein (By similarity). May play a role in the development of the retina. Has been suggested to play a role in axon guidance; LIM domain containing	#NUM!	#NUM!	#NUM!	#NUM!	0.84249	0.814684	0	0	0.667811	1.39525	0	0	0.465288	0.583898	0	0
ABRAL_HUMAN	MGF transformer	9440	2	2	9606.ENSP00000356632	Costars family protein ABRACL; ABRA C-terminal like; Belongs to the costars family	0.295471	0.645971	0	0	0.311063	1.86297	0	0	0.667898	1.36155	0	0	0.477391	1.36828	0	0
ACAD8_HUMAN	MGF transformer	20757	1	1	9606.ENSP00000281182	"Isobutyryl-CoA dehydrogenase, mitochondrial; Has very high activity toward isobutyryl-CoA. Is an isobutyryl-CoA dehydrogenase that functions in valine catabolism. Plays a role in transcriptional coactivation within the ARC complex; Acyl-CoA dehydrogenase family"	#NUM!	#NUM!	#NUM!	#NUM!	#NUM!	#NUM!	#NUM!	#NUM!	#NUM!	#NUM!	#NUM!	#NUM!	#NUM!	#NUM!	#NUM!	#NUM!
ACADM_HUMAN	MGF transformer	34790	1	1	9606.ENSP00000359871	"Medium-chain specific acyl-CoA dehydrogenase, mitochondrial; Acyl-CoA dehydrogenase specific for acyl chain lengths of 4 to 16 that catalyzes the initial step of fatty acid beta- oxidation. Utilizes the electron transfer flavoprotein (ETF) as an electron acceptor to transfer electrons to the main mitochondrial respiratory chain via ETF-ubiquinone oxidoreductase (ETF dehydrogenase)"	0.749516	1.0959	0	0	0.585797	0.826347	0	0	0.682484	0.830331	0	0	0.989117	0.995202	0	0
ACADV_HUMAN	MGF transformer	25624	3	3	9606.ENSP00000438689	"Very long-chain specific acyl-CoA dehydrogenase, mitochondrial; Active toward esters of long-chain and very long chain fatty acids such as palmitoyl-CoA, mysritoyl-CoA and stearoyl-CoA. Can accommodate substrate acyl chain lengths as long as 24 carbons, but shows little activity for substrates of less than 12 carbons; Belongs to the acyl-CoA dehydrogenase family"	0.341532	1.31643	0	0	0.0978471	0.515925	0	0	0.0564505	0.502696	0	0	0.940829	1.02631	0	0
ACHB_HUMAN	MGF transformer	56695	1	1	9606.ENSP00000304290	"Acetylcholine receptor subunit beta; After binding acetylcholine, the AChR responds by an extensive change in conformation that affects all subunits and leads to opening of an ion-conducting channel across the plasma membrane; Belongs to the ligand-gated ion channel (TC 1.A.9) family. Acetylcholine receptor (TC 1.A.9.1) subfamily. Beta- 1/CHRNB1 sub-subfamily"	0.873687	1.10428	0	0	0.320294	0.45371	0	0	0.0932799	0.273673	0	0	0.527428	1.65786	0	0
ACLY_HUMAN	MGF transformer	39248	2	2	9606.ENSP00000253792	ATP-citrate synthase; ATP-citrate synthase is the primary enzyme responsible for the synthesis of cytosolic acetyl-CoA in many tissues. Has a central role in de novo lipid synthesis. In nervous tissue it may be involved in the biosynthesis of acetylcholine; In the N-terminal section; belongs to the succinate/malate CoA ligase beta subunit family	0.151037	1.34233	0	0	0.00416119	0.468331	0	1	0.00252249	0.438148	0	1	0.771305	1.06889	0	0
ACON_HUMAN	MGF transformer	38973	1	1	9606.ENSP00000216254	"Aconitate hydratase, mitochondrial; Catalyzes the isomerization of citrate to isocitrate via cis-aconitate; Belongs to the aconitase/IPM isomerase family"	0.775621	0.834132	0	0	0.287316	2.59377	0	0	0.0812663	3.85959	0	0	0.610944	0.672033	0	0
ACOX1_HUMAN	MGF transformer	37186	1	1	9606.ENSP00000293217	"Peroxisomal acyl-coenzyme A oxidase 1; Catalyzes the desaturation of acyl-CoAs to 2-trans- enoyl-CoAs. Isoform 1 shows highest activity against medium-chain fatty acyl-CoAs and activity decreases with increasing chain length. Isoform 2 is active against a much broader range of substrates and shows activity towards very long-chain acyl-CoAs. Isoform 2 is twice as active as isoform 1 against 16-hy…	0.155724	1.96701	0	0	0.217309	0.424733	0	0	0.480468	0.726437	0	0	0.375379	0.58468	0	0
ACPH_HUMAN	MGF transformer	12067	8	3	9606.ENSP00000296456	"Acylamino-acid-releasing enzyme; This enzyme catalyzes the hydrolysis of the N-terminal peptide bond of an N-acetylated peptide to generate an N- acetylated amino acid and a peptide with a free N-terminus. It preferentially cleaves off Ac-Ala, Ac-Met and Ac-Ser; Belongs to the peptidase S9C family"	0.882406	1.0315	0	0	0.223572	1.39844	0	0	0.0960583	1.91809	0	0	0.110201	0.72908	0	0
ACSL1_HUMAN	MGF transformer	29897	5	3	9606.ENSP00000422607	"Long-chain-fatty-acid--CoA ligase 1; Activation of long-chain fatty acids for both synthesis of cellular lipids, and degradation via beta-oxidation. Preferentially uses palmitoleate, oleate and linoleate; Acyl-CoA synthetase family"	0.00404885	2.0826	1	0	0.000687935	0.313925	0	1	0.0477676	0.469762	0	1	0.134464	0.668264	0	0
ACSS3_HUMAN	MGF transformer	18964	1	1	9606.ENSP00000449535	"Acyl-CoA synthetase short-chain family member 3, mitochondrial; Activates acetate so that it can be used for lipid synthesis or for energy generation; Belongs to the ATP-dependent AMP-binding enzyme family"	0.334478	1.51528	0	0	0.428696	0.638114	0	0	0.92223	0.934934	0	0	0.473549	0.682523	0	0
ACTBL_HUMAN	MGF transformer	37816	9	3	9606.ENSP00000416706	Beta-actin-like protein 2; Actins are highly conserved proteins that are involved in various types of cell motility and are ubiquitously expressed in all eukaryotic cells	0.353331	0.872821	0	0	0.0790756	1.39516	0	0	0.142359	1.41934	0	0	0.917954	0.982962	0	0
ACTBM_HUMAN	MGF transformer	37816	5	3			0.4955	0.914648	0	0	0.309184	1.19122	0	0	0.47847	1.1647	0	0	0.883053	1.02277	0	0
ACTB_HUMAN	MGF transformer	25087	30	3	9606.ENSP00000349960	"Actin, cytoplasmic 1; Actins are highly conserved proteins that are involved in various types of cell motility and are ubiquitously expressed in all eukaryotic cells"	0.709278	0.953144	0	0	0.10922	1.27745	0	0	0.0979105	1.41908	0	0	0.497574	0.9002	0	0
ACTN1_HUMAN	MGF transformer	30667	45	3	9606.ENSP00000377941	Alpha-actinin-1; F-actin cross-linking protein which is thought to anchor actin to a variety of intracellular structures. This is a bundling protein; Belongs to the alpha-actinin family	0.240748	0.83508	0	0	0.00410844	1.76901	1	0	0.000269378	2.00105	1	0	0.464172	0.88404	0	0
ACTN3_HUMAN	MGF transformer	33664	8	3	9606.ENSP00000422007	Alpha-actinin-3; F-actin cross-linking protein which is thought to anchor actin to a variety of intracellular structures. This is a bundling protein; Actinins	0.0256377	0.703375	0	0	0.00230563	1.97684	1	0	0.00122196	1.79682	1	0	0.570921	1.10019	0	0
ACTN4_HUMAN	MGF transformer	30667	33	3	9606.ENSP00000252699	Alpha-actinin-4; F-actin cross-linking protein which is thought to anchor actin to a variety of intracellular structures. This is a bundling protein (Probable). Probably involved in vesicular trafficking via its association with the CART complex. The CART complex is necessary for efficient transferrin receptor recycling but not for EGFR degradation. Involved in tight junction assembly in epitheli…	0.754595	0.96128	0	0	0.135997	1.29195	0	0	0.00798321	1.46988	0	0	0.404047	0.878949	0	0
ACTY_HUMAN : ACTZ_HUMAN	MGF transformer	22518	1	1			0.0447817	1.56683	1	0	0.0297534	0.526859	0	1	0.290139	0.711117	0	0	0.269094	0.74089	0	0
ADA20_HUMAN	MGF transformer	12419	1	1	9606.ENSP00000256389	Disintegrin and metalloproteinase domain-containing protein 20; May be involved in sperm maturation and/or fertilization; ADAM metallopeptidase domain containing	#NUM!	#NUM!	#NUM!	#NUM!	#NUM!	#NUM!	#NUM!	#NUM!	#NUM!	#NUM!	#NUM!	#NUM!	#NUM!	#NUM!	#NUM!	#NUM!
ADCY2_HUMAN	MGF transformer	1465	1	1	9606.ENSP00000342952	Adenylate cyclase type 2; Catalyzes the formation of the signaling molecule cAMP in response to G-protein signaling. Down-stream signaling cascades mediate changes in gene expression patterns and lead to increased IL6 production. Functions in signaling cascades downstream of the muscarinic acetylcholine receptors (By similarity); Belongs to the adenylyl cyclase class-4/guanylyl cyclase family	0.245297	0.633118	0	0	0.0330787	3.70181	1	0	0.132393	3.76182	0	0	0.944591	0.984047	0	0
ADCY6_HUMAN	MGF transformer	19950	1	1	9606.ENSP00000311405	Adenylate cyclase type 6; Catalyzes the formation of the signaling molecule cAMP downstream of G protein-coupled receptors. Functions in signaling cascades downstream of beta-adrenergic receptors in the heart and in vascular smooth muscle cells. Functions in signaling cascades downstream of the vasopressin receptor in the kidney and has a role in renal water reabsorption. Functions in signaling c…	#NUM!	#NUM!	#NUM!	#NUM!	#NUM!	#NUM!	#NUM!	#NUM!	#NUM!	#NUM!	#NUM!	#NUM!	#NUM!	#NUM!	#NUM!	#NUM!
ADDA_HUMAN	MGF transformer	10170	2	2	9606.ENSP00000264758	Alpha-adducin; Membrane-cytoskeleton-associated protein that promotes the assembly of the spectrin-actin network. Binds to calmodulin	0.30882	0.629774	0	0	0.503389	1.57154	0	0	0.956729	0.981786	0	0	0.425653	1.60069	0	0
ADEC1_HUMAN	MGF transformer	26147	1	1	9606.ENSP00000256412	ADAM DEC1; May play an important role in the control of the immune response and during pregnancy	0.273517	0.660761	0	0	0.930626	0.954695	0	0	0.0106534	0.440841	0	1	0.117175	2.16562	0	0
ADH7_HUMAN	MGF transformer	34021	3	3	9606.ENSP00000420269	"Alcohol dehydrogenase class 4 mu/sigma chain; Could function in retinol oxidation for the synthesis of retinoic acid, a hormone important for cellular differentiation. Medium-chain (octanol) and aromatic (m-nitrobenzaldehyde) compounds are the best substrates. Ethanol is not a good substrate but at the high ethanol concentrations reached in the digestive tract, it plays a role in the ethanol oxi…	0.597333	0.724622	0	0	0.684731	0.715844	0	0	0.161089	0.311321	0	0	0.259425	2.29938	0	0
ADK_HUMAN	MGF transformer	12818	1	1	9606.ENSP00000286621	Adenosine kinase; ATP dependent phosphorylation of adenosine and other related nucleoside analogs to monophosphate derivatives. Serves as a potential regulator of concentrations of extracellular adenosine and intracellular adenine nucleotides; Belongs to the carbohydrate kinase PfkB family	#NUM!	#NUM!	#NUM!	#NUM!	0.90932	0.939288	0	0	0.673541	0.649686	0	0	#NUM!	#NUM!	#NUM!	#NUM!
ADPRH_HUMAN : ARHL1_HUMAN	MGF transformer	19413	1	1			0.546005	0.793829	0	0	0.0432272	2.9102	1	0	0.0248974	4.329	1	0	0.283331	0.672258	0	0
AF1L2_HUMAN	MGF transformer	19547	1	1	9606.ENSP00000303042	Actin filament-associated protein 1-like 2; May play a role in a signaling cascade by enhancing the kinase activity of SRC. Contributes to SRC-regulated transcription activation; Pleckstrin homology domain containing	#NUM!	#NUM!	#NUM!	#NUM!	#NUM!	#NUM!	#NUM!	#NUM!	#NUM!	#NUM!	#NUM!	#NUM!	#NUM!	#NUM!	#NUM!	#NUM!
AFAM_HUMAN	MGF transformer	9071	3	3	9606.ENSP00000226355	Afamin; Vitamin E binding protein. May transport vitamin E in body fluids under conditions where the lipoprotein system is not sufficient. May be involved in the regulation and transport of vitamin E at the blood-brain barrier; Belongs to the ALB/AFP/VDB family	0.00531083	2.55077	1	0	0.102455	0.460066	0	0	0.282641	1.32904	0	0	0.0156483	0.346163	0	1
AGAL_HUMAN	MGF transformer	44401	1	1	9606.ENSP00000218516	Galactosidase alpha; Belongs to the glycosyl hydrolase 27 family	#NUM!	#NUM!	#NUM!	#NUM!	#NUM!	#NUM!	#NUM!	#NUM!	0.476498	0.668748	0	0	#NUM!	#NUM!	#NUM!	#NUM!
AGAP3_HUMAN	MGF transformer	28994	1	1	9606.ENSP00000380413	"Arf-GAP with GTPase, ANK repeat and PH domain-containing protein 3; GTPase-activating protein for the ADP ribosylation factor family (Potential). GTPase which may be involved in the degradation of expanded polyglutamine proteins through the ubiquitin-proteasome pathway; Belongs to the centaurin gamma-like family"	0.608663	1.14505	0	0	0.725153	0.872406	0	0	0.995357	0.998137	0	0	0.673283	0.874034	0	0
AGGF1_HUMAN	MGF transformer	33344	1	1	9606.ENSP00000316109	"Angiogenic factor with G patch and FHA domains 1; Promotes angiogenesis and the proliferation of endothelial cells. Able to bind to endothelial cells and promote cell proliferation, suggesting that it may act in an autocrine fashion; G-patch domain containing"	0.162274	0.766211	0	0	0.00325011	2.0813	1	0	0.00247716	2.29259	1	0	0.619423	0.907838	0	0
AGR2_HUMAN	MGF transformer	43555	4	3	9606.ENSP00000391490	"Anterior gradient protein 2 homolog; Required for MUC2 post-transcriptional synthesis and secretion. May play a role in the production of mucus by intestinal cells (By similarity). Proto-oncogene that may play a role in cell migration, cell differentiation and cell growth. Promotes cell adhesion; Protein disulfide isomerases"	0.383178	1.4562	0	0	0.00256845	0.263966	0	1	0.0340059	0.18273	0	1	0.44225	1.44457	0	0
AGR3_HUMAN	MGF transformer	37876	1	1	9606.ENSP00000308606	Anterior gradient protein 3; Required for calcium-mediated regulation of ciliary beat frequency and mucociliary clearance in the airway. Might be involved in the regulation of intracellular calcium in tracheal epithelial cells; Belongs to the AGR family	#NUM!	#NUM!	#NUM!	#NUM!	#NUM!	#NUM!	#NUM!	#NUM!	#NUM!	#NUM!	#NUM!	#NUM!	#NUM!	#NUM!	#NUM!	#NUM!
AGRE1_HUMAN	MGF transformer	11629	1	1	9606.ENSP00000311545	Adhesion G protein-coupled receptor E1; Orphan receptor involved in cell adhesion and probably in cell-cell interactions specifically involving cells of the immune system. May play a role in regulatory T-cells (Treg) development	#NUM!	#NUM!	#NUM!	#NUM!	0.2213	0.191335	0	0	0.986229	1.00915	0	0	0.171764	0.1896	0	0
AGRG3_HUMAN	MGF transformer	34687	2	2	9606.ENSP00000332900	Adhesion G protein-coupled receptor G3; Orphan receptor that regulates migration of lymphatic endothelial cells in vitro via the small GTPases RhoA and CDC42. Regulates B-cell development (By similarity). Seems to signal through G-alpha(q)-proteins	0.797744	0.933621	0	0	0.0075095	2.43242	1	0	0.00025203	4.29794	1	0	0.0203351	0.56595	0	1
AGTR1_HUMAN	MGF transformer	6088	1	1	9606.ENSP00000419422	Type-1 angiotensin II receptor; Receptor for angiotensin II. Mediates its action by association with G proteins that activate a phosphatidylinositol- calcium second messenger system	#NUM!	#NUM!	#NUM!	#NUM!	#NUM!	#NUM!	#NUM!	#NUM!	0.0746725	0.498024	0	0	#NUM!	#NUM!	#NUM!	#NUM!
AHNK2_HUMAN	MGF transformer	26916	1	1	9606.ENSP00000353114	AHNAK nucleoprotein 2; PDZ domain containing	0.00141734	0.276684	0	1	6.99107e-08	12.5627	1	0	0.00157615	9.15996	1	0	0.241931	1.37148	0	0
AHSP_HUMAN	MGF transformer	25939	1	1	9606.ENSP00000307199	Alpha-hemoglobin-stabilizing protein; Acts as a chaperone to prevent the harmful aggregation of alpha-hemoglobin during normal erythroid cell development. Specifically protects free alpha-hemoglobin from precipitation. It is predicted to modulate pathological states of alpha-hemoglobin excess such as beta-thalassemia; Belongs to the AHSP family	#NUM!	#NUM!	#NUM!	#NUM!	#NUM!	#NUM!	#NUM!	#NUM!	#NUM!	#NUM!	#NUM!	#NUM!	#NUM!	#NUM!	#NUM!	#NUM!
AIF1_HUMAN	MGF transformer	43086	1	1	9606.ENSP00000365227	Allograft inflammatory factor 1; Actin-binding protein that enhances membrane ruffling and RAC activation. Enhances the actin-bundling activity of LCP1. Binds calcium. Plays a role in RAC signaling and in phagocytosis. May play a role in macrophage activation and function. Promotes the proliferation of vascular smooth muscle cells and of T- lymphocytes. Enhances lymphocyte migration. Plays a role…	#NUM!	#NUM!	#NUM!	#NUM!	0.0556463	0.112896	0	0	#NUM!	#NUM!	#NUM!	#NUM!	#NUM!	#NUM!	#NUM!	#NUM!
AIPL1_HUMAN	MGF transformer	39466	1	1	9606.ENSP00000370521	Aryl-hydrocarbon-interacting protein-like 1; May be important in protein trafficking and/or protein folding and stabilization; FKBP prolyl isomerases	0.165751	1.49699	0	0	0.367268	0.688108	0	0	0.888077	1.05412	0	0	0.22854	0.652781	0	0
AK1A1_HUMAN	MGF transformer	35591	2	2	9606.ENSP00000361140	"Alcohol dehydrogenase [NADP(+)]; Catalyzes the NADPH-dependent reduction of a variety of aromatic and aliphatic aldehydes to their corresponding alcohols. Catalyzes the reduction of mevaldate to mevalonic acid and of glyceraldehyde to glycerol. Has broad substrate specificity. In vitro substrates include succinic semialdehyde, 4- nitrobenzaldehyde, 1,2-naphthoquinone, methylglyoxal, and D- glucu…	0.625772	1.11786	0	0	0.379043	0.796893	0	0	0.60957	0.814199	0	0	0.940821	0.978745	0	0
AK1BA_HUMAN	MGF transformer	44277	1	1	9606.ENSP00000352584	"Aldo-keto reductase family 1 member B10; Acts as all-trans-retinaldehyde reductase. Can efficiently reduce aliphatic and aromatic aldehydes, and is less active on hexoses (in vitro). May be responsible for detoxification of reactive aldehydes in the digested food before the nutrients are passed on to other organs"	#NUM!	#NUM!	#NUM!	#NUM!	#NUM!	#NUM!	#NUM!	#NUM!	0.720525	1.47052	0	0	#NUM!	#NUM!	#NUM!	#NUM!
AK1C1_HUMAN : AK1C2_HUMAN	MGF transformer	21167	3	3			0.8066	1.05788	0	0	0.625719	1.17998	0	0	0.284217	1.48326	0	0	0.325481	0.795531	0	0
AKNA_HUMAN	MGF transformer	20123	1	1	9606.ENSP00000303769	"AT-hook-containing transcription factor; Transcription factor that specifically activates the expression of the CD40 receptor and its ligand CD40L/CD154, two cell surface molecules on lymphocytes that are critical for antigen-dependent-B-cell development. Binds to A/T-rich promoters"	0.899759	1.07686	0	0	0.000718163	0.16342	0	1	0.000190339	0.0396935	0	1	0.0071853	4.11705	1	0
AL1A1_HUMAN	MGF transformer	44865	15	3	9606.ENSP00000297785	Retinal dehydrogenase 1; Can convert/oxidize retinaldehyde to retinoic acid. Binds free retinal and cellular retinol-binding protein-bound retinal (By similarity). May have a broader specificity and oxidize other aldehydes in vivo	0.874273	0.966597	0	0	0.190438	1.47091	0	0	0.0213422	1.8694	1	0	0.34649	0.786838	0	0
AL2SA_HUMAN	MGF transformer	20423	1	1			0.302803	1.52913	0	0	0.0165613	0.241625	0	1	0.000285784	0.198302	0	1	0.664898	1.21847	0	0
AL3A1_HUMAN	MGF transformer	30596	12	3	9606.ENSP00000411821	"Aldehyde dehydrogenase, dimeric NADP-preferring; ALDHs play a major role in the detoxification of alcohol-derived acetaldehyde (Probable). They are involved in the metabolism of corticosteroids, biogenic amines, neurotransmitters, and lipid peroxidation (Probable). Oxidizes medium and long chain aldehydes into non-toxic fatty acids. Preferentially oxidizes aromatic aldehyde substrates. Comprises…	0.373203	1.27084	0	0	0.512461	0.792114	0	0	0.978772	1.01185	0	0	0.438842	0.782838	0	0
AL3B1_HUMAN	MGF transformer	33945	6	3	9606.ENSP00000473990	"Aldehyde dehydrogenase family 3 member B1; Oxidizes medium and long chain saturated and unsaturated aldehydes. Metabolizes also benzaldehyde. Low activity towards acetaldehyde and 3,4-dihydroxyphenylacetaldehyde. May not metabolize short chain aldehydes. May use both NADP(+) and NAD(+) as cofactors. May have a protective role against the cytotoxicity induced by lipid peroxidation"	0.92897	1.01966	0	0	0.27736	1.34449	0	0	0.118238	1.75217	0	0	0.298361	0.767326	0	0
AL5AP_HUMAN	MGF transformer	20733	2	2	9606.ENSP00000479870	"Arachidonate 5-lipoxygenase-activating protein; Required for leukotriene biosynthesis by ALOX5 (5- lipoxygenase). Anchors ALOX5 to the membrane. Binds arachidonic acid, and could play an essential role in the transfer of arachidonic acid to ALOX5. Binds to MK-886, a compound that blocks the biosynthesis of leukotrienes; Belongs to the MAPEG family"	0.483891	0.834668	0	0	0.189847	1.63331	0	0	0.0662982	1.73484	0	0	0.844881	0.941478	0	0
ALBU_HUMAN	MGF transformer	9638	70	3	9606.ENSP00000295897	"Serum albumin; Serum albumin, the main protein of plasma, has a good binding capacity for water, Ca(2+), Na(+), K(+), fatty acids, hormones, bilirubin and drugs. Its main function is the regulation of the colloidal osmotic pressure of blood. Major zinc transporter in plasma, typically binds about 80% of all plasma zinc; Belongs to the ALB/AFP/VDB family"	0.116336	1.43102	0	0	0.922503	1.0292	0	0	0.0401403	1.99032	1	0	0.0116282	0.5171	0	1
ALDH2_HUMAN	MGF transformer	19882	9	3	9606.ENSP00000261733	"Aldehyde dehydrogenase, mitochondrial; Aldehyde dehydrogenase 2 family member; Belongs to the aldehyde dehydrogenase family"	0.167597	0.748595	0	0	0.589998	1.17544	0	0	0.431113	0.796595	0	0	0.111609	1.47557	0	0
ALDOA_HUMAN	MGF transformer	29443	16	3	9606.ENSP00000378669	"Fructose-bisphosphate aldolase A; Plays a key role in glycolysis and gluconeogenesis. In addition, may also function as scaffolding protein (By similarity); Belongs to the class I fructose-bisphosphate aldolase family"	0.122411	0.702767	0	0	0.0745623	1.74675	0	0	0.328245	1.43978	0	0	0.438841	1.21321	0	0
ALDOC_HUMAN	MGF transformer	44349	3	3	9606.ENSP00000226253	"Aldolase, fructose-bisphosphate C"	0.0658129	0.675664	0	0	0.0352954	1.82286	1	0	0.262167	1.4483	0	0	0.34645	1.25862	0	0
ALDR_HUMAN	MGF transformer	24711	1	1	9606.ENSP00000285930	Aldose reductase; Catalyzes the NADPH-dependent reduction of a wide variety of carbonyl-containing compounds to their corresponding alcohols with a broad range of catalytic efficiencies; Belongs to the aldo/keto reductase family	0.902524	1.04138	0	0	0.255472	0.634031	0	0	0.168718	0.478079	0	0	0.47907	1.32621	0	0
AMBP_HUMAN	MGF transformer	26833	9	3	9606.ENSP00000265132	"Protein AMBP; Inter-alpha-trypsin inhibitor inhibits trypsin, plasmin, and lysosomal granulocytic elastase. Inhibits calcium oxalate crystallization; Lipocalins"	0.0439257	1.45974	0	0	0.388292	0.813708	0	0	0.332778	1.35793	0	0	0.0166203	0.599227	0	1
AMD_HUMAN	MGF transformer	8192	4	3	9606.ENSP00000306100	Peptidyl-glycine alpha-amidating monooxygenase; Bifunctional enzyme that catalyzes 2 sequential steps in C-terminal alpha-amidation of peptides. The monooxygenase part produces an unstable peptidyl(2-hydroxyglycine) intermediate that is dismutated to glyoxylate and the corresponding desglycine peptide amide by the lyase part. C-terminal amidation of peptides such as neuropeptides is essential for…	0.634001	1.29226	0	0	0.0354538	3.57734	1	0	0.000426138	15.2077	1	0	0.0148016	0.235233	0	1
AMPB_HUMAN	MGF transformer	27481	7	3	9606.ENSP00000295640	"Aminopeptidase B; Exopeptidase which selectively removes arginine and/or lysine residues from the N-terminus of several peptide substrates including Arg(0)-Leu-enkephalin, Arg(0)-Met-enkephalin and Arg(- 1)-Lys(0)-somatostatin-14. Can hydrolyze leukotriene A4 (LTA-4) into leukotriene B4 (LTB-4) (By similarity)"	0.258391	1.27324	0	0	0.100003	0.599011	0	0	0.194208	0.617781	0	0	0.87498	0.969616	0	0
AMPL_HUMAN	MGF transformer	25883	2	2	9606.ENSP00000226299	Cytosol aminopeptidase; Presumably involved in the processing and regular turnover of intracellular proteins. Catalyzes the removal of unsubstituted N-terminal amino acids from various peptides; Belongs to the peptidase M17 family	0.313944	1.5821	0	0	0.671434	1.30762	0	0	0.141466	3.64145	0	0	0.00635699	0.359093	0	1
AMPN_HUMAN	MGF transformer	17097	8	3	9606.ENSP00000300060	"Aminopeptidase N; Broad specificity aminopeptidase which plays a role in the final digestion of peptides generated from hydrolysis of proteins by gastric and pancreatic proteases. Also involved in the processing of various peptides including peptide hormones, such as angiotensin III and IV, neuropeptides, and chemokines. May also be involved the cleavage of peptides bound to major histocompatibi…	0.927175	1.01572	0	0	0.650394	0.911101	0	0	0.64832	0.871293	0	0	0.82918	1.04569	0	0
AMY1_HUMAN	MGF transformer	10980	16	3	9606.ENSP00000330484	"Amylase, alpha 1B"	0.360272	1.62623	0	0	0.333663	0.49178	0	0	0.488425	0.67216	0	0	0.655855	0.731641	0	0
AMYP_HUMAN	MGF transformer	10980	12	3	9606.ENSP00000481450	"Pancreatic alpha-amylase; Amylase, alpha 2A"	0.360272	1.62623	0	0	0.333663	0.49178	0	0	0.488425	0.67216	0	0	0.655855	0.731641	0	0
AN13C_HUMAN	MGF transformer	5562	1	1	9606.ENSP00000359982	"Ankyrin repeat domain-containing protein 13C; Acts as a molecular chaperone for G protein-coupled receptors, regulating their biogenesis and exit from the ER; Ankyrin repeat domain containing"	#NUM!	#NUM!	#NUM!	#NUM!	#NUM!	#NUM!	#NUM!	#NUM!	#NUM!	#NUM!	#NUM!	#NUM!	#NUM!	#NUM!	#NUM!	#NUM!
AN32A_HUMAN	MGF transformer	12167	2	2	9606.ENSP00000417864	"Acidic leucine-rich nuclear phosphoprotein 32 family member A; Implicated in a number of cellular processes, including proliferation, differentiation, caspase-dependent and caspase- independent apoptosis, suppression of transformation (tumor suppressor), inhibition of protein phosphatase 2A, regulation of mRNA trafficking and stability in association with ELAVL1, and inhibition of acetyltransfer…	0.856096	1.04486	0	0	0.684316	0.877944	0	0	0.734882	0.857782	0	0	0.927838	1.0235	0	0
AN32E_HUMAN	MGF transformer	41033	1	1	9606.ENSP00000463154	"Acidic leucine-rich nuclear phosphoprotein 32 family member E; Histone chaperone that specifically mediates the genome- wide removal of histone H2A.Z/H2AFZ from the nucleosome: removes H2A.Z/H2AFZ from its normal sites of deposition, especially from enhancer and insulator regions. Not involved in deposition of H2A.Z/H2AFZ in the nucleosome. May stabilize the evicted H2A.Z/H2AFZ-H2B dimer, thus s…	0.117356	2.2036	0	0	0.98268	1.01566	0	0	0.0754524	3.70303	0	0	0.0190307	0.274279	0	1
AN36C_HUMAN	MGF transformer	30249	1	1	9606.ENSP00000403302	Ankyrin repeat domain-containing protein 36C; Ankyrin repeat domain containing	0.10235	1.64774	0	0	0.16233	0.537976	0	0	0.573807	0.807112	0	0	0.266921	0.666544	0	0
ANFY1_HUMAN	MGF transformer	15396	1	1	9606.ENSP00000459943	Rabankyrin-5; Proposed effector of Rab5. Binds to phosphatidylinositol 3-phosphate (PI(3)P). Involved in homotypic early endosome fusion and to a lesser extent in heterotypic fusion of chlathrin-coated vesicles with early endosomes. Involved in macropinocytosis; the function is dependent on Rab5-GTP. Required for correct endosomal localization. Involved in the internalization and trafficking of a…	#NUM!	#NUM!	#NUM!	#NUM!	#NUM!	#NUM!	#NUM!	#NUM!	#NUM!	#NUM!	#NUM!	#NUM!	#NUM!	#NUM!	#NUM!	#NUM!
ANGI_HUMAN	MGF transformer	29733	2	2	9606.ENSP00000336762	"Angiogenin; Binds to actin on the surface of endothelial cells; once bound, angiogenin is endocytosed and translocated to the nucleus. Stimulates ribosomal RNA synthesis including that containing the initiation site sequences of 45S rRNA. Cleaves tRNA within anticodon loops to produce tRNA-derived stress-induced fragments (tiRNAs) which inhibit protein synthesis and triggers the assembly of stre…	0.0204758	0.54241	0	1	0.0413034	2.10333	1	0	0.416679	1.26402	0	0	0.132237	1.66401	0	0
ANGL1_HUMAN	MGF transformer	31961	1	1	9606.ENSP00000234816	Angiopoietin-related protein 1; Fibrinogen C domain containing; Angiopoietin like	#NUM!	#NUM!	#NUM!	#NUM!	0.0503543	0.242044	0	0	#NUM!	#NUM!	#NUM!	#NUM!	#NUM!	#NUM!	#NUM!	#NUM!
ANGT_HUMAN	MGF transformer	23675	7	3	9606.ENSP00000355627	"Angiotensinogen; Essential component of the renin-angiotensin system (RAS), a potent regulator of blood pressure, body fluid and electrolyte homeostasis; Endogenous ligands"	0.583123	0.908739	0	0	0.0497213	1.49967	0	0	0.0676627	1.73379	0	0	0.46365	0.864969	0	0
ANK1_HUMAN	MGF transformer	36867	7	3	9606.ENSP00000265709	"Ankyrin-1; Attaches integral membrane proteins to cytoskeletal elements; binds to the erythrocyte membrane protein band 4.2, to Na-K ATPase, to the lymphocyte membrane protein GP85, and to the cytoskeletal proteins fodrin, tubulin, vimentin and desmin. Erythrocyte ankyrins also link spectrin (beta chain) to the cytoplasmic domain of the erythrocytes anion exchange protein; they retain most or al…	0.196212	0.737715	0	0	0.529268	0.825122	0	0	0.000348258	0.413736	0	1	0.016959	1.99432	1	0
ANKR6_HUMAN	MGF transformer	26767	1	1	9606.ENSP00000430985	"Ankyrin repeat domain-containing protein 6; Recruits CKI-epsilon to the beta-catenin degradation complex that consists of AXN1 or AXN2 and GSK3-beta and allows efficient phosphorylation of beta-catenin, thereby inhibiting beta-catenin/Tcf signals; Ankyrin repeat domain containing"	0.846853	1.13558	0	0	0.7787	1.23357	0	0	0.493492	2.0757	0	0	0.554082	0.594292	0	0
ANO10_HUMAN	MGF transformer	42302	1	1	9606.ENSP00000292246	Anoctamin-10; Does not exhibit calcium-activated chloride channel (CaCC) activity. Can inhibit the activity of ANO1; Belongs to the anoctamin family	#NUM!	#NUM!	#NUM!	#NUM!	#NUM!	#NUM!	#NUM!	#NUM!	#NUM!	#NUM!	#NUM!	#NUM!	0.830885	0.875633	0	0
ANS1B_HUMAN	MGF transformer	21255	1	1	9606.ENSP00000449629	Ankyrin repeat and sterile alpha motif domain-containing protein 1B; Isoform 2 may participate in the regulation of nucleoplasmic coilin protein interactions in neuronal and transformed cells; Ankyrin repeat domain containing	#NUM!	#NUM!	#NUM!	#NUM!	#NUM!	#NUM!	#NUM!	#NUM!	#NUM!	#NUM!	#NUM!	#NUM!	0.177832	0.550137	0	0
ANT3_HUMAN	MGF transformer	26793	14	3	9606.ENSP00000356671	"Antithrombin-III; Most important serine protease inhibitor in plasma that regulates the blood coagulation cascade. AT-III inhibits thrombin, matriptase-3/TMPRSS7, as well as factors IXa, Xa and XIa. Its inhibitory activity is greatly enhanced in the presence of heparin; Serpin peptidase inhibitors"	0.466247	1.13405	0	0	0.272968	1.27453	0	0	0.00952849	1.92492	1	0	0.0316031	0.662119	0	1
ANX11_HUMAN	MGF transformer	22628	16	3	9606.ENSP00000398610	Annexin A11; Binds specifically to calcyclin in a calcium-dependent manner (By similarity). Required for midbody formation and completion of the terminal phase of cytokinesis; Belongs to the annexin family	0.0264457	1.96515	1	0	0.00809457	0.306109	0	1	0.15374	0.405131	0	0	0.0480748	0.755581	0	0
ANXA1_HUMAN	MGF transformer	26829	23	3	9606.ENSP00000366109	Annexin A1; Plays important roles in the innate immune response as effector of glucocorticoid-mediated responses and regulator of the inflammatory process. Has anti-inflammatory activity. Plays a role in glucocorticoid-mediated down- regulation of the early phase of the inflammatory response (By similarity). Promotes resolution of inflammation and wound healing. Functions at least in part by acti…	0.689098	0.94225	0	0	0.575675	0.889726	0	0	0.192392	0.730907	0	0	0.212405	1.21729	0	0
ANXA2_HUMAN	MGF transformer	27478	20	3	9606.ENSP00000346032	"Annexin A2; Calcium-regulated membrane-binding protein whose affinity for calcium is greatly enhanced by anionic phospholipids. It binds two calcium ions with high affinity. May be involved in heat-stress response. Inhibits PCSK9-enhanced LDLR degradation, probably reduces PCSK9 protein levels via a translational mechanism but also competes with LDLR for binding with PCSK9; Belongs to the annexi…	0.989039	0.997885	0	0	0.876175	0.968175	0	0	0.828042	0.940577	0	0	0.859576	1.02934	0	0
ANXA3_HUMAN	MGF transformer	36062	22	3	9606.ENSP00000264908	"Annexin A3; Inhibitor of phospholipase A2, also possesses anti- coagulant properties. Also cleaves the cyclic bond of inositol 1,2-cyclic phosphate to form inositol 1-phosphate; Annexins"	0.11806	0.76408	0	0	0.00058585	2.06258	1	0	0.000785457	2.24491	1	0	0.643823	0.918781	0	0
ANXA4_HUMAN	MGF transformer	30343	14	3	9606.ENSP00000377833	Annexin A4; Calcium/phospholipid-binding protein which promotes membrane fusion and is involved in exocytosis; Annexins	0.813151	1.03943	0	0	0.532381	0.862355	0	0	0.513015	0.823234	0	0	0.763604	1.04752	0	0
ANXA5_HUMAN	MGF transformer	29630	17	3	9606.ENSP00000296511	"Annexin A5; This protein is an anticoagulant protein that acts as an indirect inhibitor of the thromboplastin-specific complex, which is involved in the blood coagulation cascade; Annexins"	0.163738	1.79391	0	0	0.888979	0.924971	0	0	0.261713	2.46027	0	0	0.0139439	0.375963	0	1
ANXA6_HUMAN	MGF transformer	11917	30	3	9606.ENSP00000346550	Annexin A6; May associate with CD21. May regulate the release of Ca(2+) from intracellular stores; Annexins	0.0405405	0.68529	0	0	5.77324e-06	2.73779	1	0	6.175e-05	3.06072	1	0	0.411842	0.894493	0	0
ANXA7_HUMAN	MGF transformer	26915	3	3	9606.ENSP00000362010	Annexin A7; Calcium/phospholipid-binding protein which promotes membrane fusion and is involved in exocytosis; Belongs to the annexin family	0.186841	1.24339	0	0	0.0843847	0.684336	0	0	0.234966	0.750475	0	0	0.641522	0.911869	0	0
ANXA8_HUMAN	MGF transformer	40689	1	1			0.33735	1.70152	0	0	0.589312	0.657964	0	0	0.843737	1.22231	0	0	0.261907	0.538296	0	0
AP1B1_HUMAN	MGF transformer	34355	4	3	9606.ENSP00000350199	AP-1 complex subunit beta-1; Subunit of clathrin-associated adaptor protein complex 1 that plays a role in protein sorting in the late-Golgi/trans-Golgi network (TGN) and/or endosomes. The AP complexes mediate both the recruitment of clathrin to membranes and the recognition of sorting signals within the cytosolic tails of transmembrane cargo molecules	0.826682	0.957174	0	0	0.718756	0.920753	0	0	0.496983	0.798842	0	0	0.583993	1.15261	0	0
AP2A1_HUMAN	MGF transformer	13623	1	1	9606.ENSP00000351926	"AP-2 complex subunit alpha-1; Component of the adaptor protein complex 2 (AP-2). Adaptor protein complexes function in protein transport via transport vesicles in different membrane traffic pathways. Adaptor protein complexes are vesicle coat components and appear to be involved in cargo selection and vesicle formation. AP-2 is involved in clathrin-dependent endocytosis in which cargo proteins a…	0.706766	0.842243	0	0	0.494383	1.58599	0	0	0.384024	1.67314	0	0	0.916806	0.947909	0	0
AP3S1_HUMAN	MGF transformer	39768	1	1	9606.ENSP00000325369	"AP-3 complex subunit sigma-1; Part of the AP-3 complex, an adaptor-related complex which is not clathrin-associated. The complex is associated with the Golgi region as well as more peripheral structures. It facilitates the budding of vesicles from the Golgi membrane and may be directly involved in trafficking to lysosomes. In concert with the BLOC-1 complex, AP-3 is required to target cargos int…	0.77923	0.919839	0	0	0.363815	1.48297	0	0	0.0889551	1.7367	0	0	0.665697	0.853904	0	0
AP5S1_HUMAN	MGF transformer	26176	1	1	9606.ENSP00000481750	"AP-5 complex subunit sigma-1; As part of AP-5, a probable fifth adaptor protein complex it may be involved in endosomal transport. According to PubMed:20613862, it is required for efficient homologous recombination DNA double-strand break repair"	0.27995	1.22077	0	0	0.46114	0.837434	0	0	0.891476	1.04002	0	0	0.337853	0.805209	0	0
AP5Z1_HUMAN	MGF transformer	1692	1	1	9606.ENSP00000297562	"AP-5 complex subunit zeta-1; As part of AP-5, a probable fifth adaptor protein complex it may be involved in endosomal transport. According to PubMed:20613862 it is a putative helicase required for efficient homologous recombination DNA double-strand break repair; Armadillo-like helical domain containing"	0.00703158	3.76446	1	0	0.00209149	0.112833	0	1	0.0818935	0.21823	0	0	0.0802008	0.517038	0	0
APBA3_HUMAN	MGF transformer	44478	1	1	9606.ENSP00000315136	Amyloid-beta A4 precursor protein-binding family A member 3; May modulate processing of the amyloid-beta precursor protein (APP) and hence formation of APP-beta. May enhance the activity of HIF1A in macrophages by inhibiting the activity of HIF1AN; PDZ domain containing	0.633139	0.758171	0	0	0.000161921	12.1103	1	0	1.53328e-05	40.2599	1	0	0.0200062	0.300804	0	1
APEX1_HUMAN	MGF transformer	26990	4	3	9606.ENSP00000216714	"DNA-(apurinic or apyrimidinic site) lyase; Multifunctional protein that plays a central role in the cellular response to oxidative stress. The two major activities of APEX1 in DNA repair and redox regulation of transcriptional factors. Functions as a apurinic/apyrimidinic (AP) endodeoxyribonuclease in the DNA base excision repair (BER) pathway of DNA lesions induced by oxidative and alkylating a…	0.391565	0.781344	0	0	0.00896503	2.64279	1	0	0.00153947	3.62936	1	0	0.291499	0.728169	0	0
APMAP_HUMAN	MGF transformer	27493	10	3	9606.ENSP00000217456	Adipocyte plasma membrane-associated protein; Exhibits strong arylesterase activity with beta-naphthyl acetate and phenyl acetate. May play a role in adipocyte differentiation; Belongs to the strictosidine synthase family	0.223144	1.21164	0	0	0.964706	0.990684	0	0	0.123866	1.38354	0	0	0.0834077	0.716051	0	0
APOA1_HUMAN	MGF transformer	28680	21	3	9606.ENSP00000236850	"Apolipoprotein A-I; Participates in the reverse transport of cholesterol from tissues to the liver for excretion by promoting cholesterol efflux from tissues and by acting as a cofactor for the lecithin cholesterol acyltransferase (LCAT). As part of the SPAP complex, activates spermatozoa motility; Apolipoproteins"	0.164375	1.55274	0	0	0.00142482	0.293913	0	1	0.00431371	0.247939	0	1	0.610271	1.18543	0	0
APOA2_HUMAN	MGF transformer	25626	5	3	9606.ENSP00000356969	"Apolipoprotein A-II; May stabilize HDL (high density lipoprotein) structure by its association with lipids, and affect the HDL metabolism; Apolipoproteins"	0.00360074	3.48474	1	0	4.95807e-05	0.108716	0	1	0.00603896	0.178074	0	1	0.256962	0.610509	0	0
APOA4_HUMAN	MGF transformer	31101	4	3	9606.ENSP00000350425	Apolipoprotein A-IV; May have a role in chylomicrons and VLDL secretion and catabolism. Required for efficient activation of lipoprotein lipase by ApoC-II; potent activator of LCAT. Apoa-IV is a major component of HDL and chylomicrons; Belongs to the apolipoprotein A1/A4/E family	0.77817	1.06051	0	0	0.823961	1.05909	0	0	0.545447	1.22938	0	0	0.564692	0.861488	0	0
APOA_HUMAN	MGF transformer	40701	1	1	9606.ENSP00000321334	Apolipoprotein(a); Apo(a) is the main constituent of lipoprotein(a) (Lp(a)). It has serine proteinase activity and is able of autoproteolysis. Inhibits tissue-type plasminogen activator 1. Lp(a) may be a ligand for megalin/Gp 330; Belongs to the peptidase S1 family. Plasminogen subfamily	#NUM!	#NUM!	#NUM!	#NUM!	0.127552	0.27621	0	0	0.11338	0.201165	0	0	0.735873	1.37305	0	0
APOBR_HUMAN	MGF transformer	45493	1	1	9606.ENSP00000457539	"Apolipoprotein B receptor; Macrophage receptor that binds to the apolipoprotein B48 (APOB) of dietary triglyceride (TG)-rich lipoproteins (TRL) or to a like domain of APOB in hypertriglyceridemic very low density lipoprotein (HTG-VLDL). Binds and internalizes TRL when out of the context of the macrophage. May provide essential lipids to reticuloendothelial cells. Could also be involved in foam c…	#NUM!	#NUM!	#NUM!	#NUM!	#NUM!	#NUM!	#NUM!	#NUM!	#NUM!	#NUM!	#NUM!	#NUM!	#NUM!	#NUM!	#NUM!	#NUM!
APOB_HUMAN	MGF transformer	37950	59	3	9606.ENSP00000233242	"Apolipoprotein B-100; Apolipoprotein B is a major protein constituent of chylomicrons (apo B-48), LDL (apo B-100) and VLDL (apo B-100). Apo B-100 functions as a recognition signal for the cellular binding and internalization of LDL particles by the apoB/E receptor; Apolipoproteins"	0.355604	1.31964	0	0	0.210274	0.590586	0	0	0.216945	0.641999	0	0	0.824354	0.919917	0	0
APOC1_HUMAN	MGF transformer	6748	1	1	9606.ENSP00000465356	"Apolipoprotein C-I; Inhibitor of lipoprotein binding to the low density lipoprotein (LDL) receptor, LDL receptor-related protein, and very low density lipoprotein (VLDL) receptor. Associates with high density lipoproteins (HDL) and the triacylglycerol-rich lipoproteins in the plasma and makes up about 10% of the protein of the VLDL and 2% of that of HDL. Appears to interfere directly with fatty …	#NUM!	#NUM!	#NUM!	#NUM!	0.626557	1.36965	0	0	0.868453	1.10986	0	0	#NUM!	#NUM!	#NUM!	#NUM!
APOD_HUMAN	MGF transformer	31365	3	3	9606.ENSP00000345179	Apolipoprotein D; APOD occurs in the macromolecular complex with lecithin- cholesterol acyltransferase. It is probably involved in the transport and binding of bilin. Appears to be able to transport a variety of ligands in a number of different contexts; Apolipoproteins	0.0767543	1.58001	0	0	0.0786232	0.561253	0	0	0.582692	0.807673	0	0	0.260293	0.694902	0	0
APOE_HUMAN	MGF transformer	29010	5	3	9606.ENSP00000252486	"Apolipoprotein E; Mediates the binding, internalization, and catabolism of lipoprotein particles. It can serve as a ligand for the LDL (apo B/E) receptor and for the specific apo-E receptor (chylomicron remnant) of hepatic tissues; Apolipoproteins"	0.0492192	2.11231	1	0	0.111724	0.42071	0	0	0.575158	0.810723	0	0	0.178426	0.518932	0	0
APOH_HUMAN	MGF transformer	11345	11	3	9606.ENSP00000205948	"Beta-2-glycoprotein 1; Binds to various kinds of negatively charged substances such as heparin, phospholipids, and dextran sulfate. May prevent activation of the intrinsic blood coagulation cascade by binding to phospholipids on the surface of damaged cells; Apolipoproteins"	0.0652938	1.48176	0	0	0.149149	0.645958	0	0	0.774107	0.925103	0	0	0.165397	0.698255	0	0
APOL5_HUMAN	MGF transformer	27886	1	1	9606.ENSP00000249044	Apolipoprotein L5; May affect the movement of lipids in the cytoplasm or allow the binding of lipids to organelles; Apolipoproteins	0.026989	0.581121	0	1	0.00815828	2.41399	1	0	0.153112	1.82531	0	0	0.25157	1.32251	0	0
APOP1_HUMAN	MGF transformer	19188	1	1	9606.ENSP00000386485	"Apoptogenic protein 1, mitochondrial; Plays a role in the regulation of apoptosis. Mediates mitochondria-induced cell death in vascular smooth muscle cells through the release of cytochrome c from mitochondria, followed by the activation of the caspase cascade"	0.357596	0.674326	0	0	0.00739587	5.82674	1	0	0.000747821	7.21817	1	0	0.613416	0.807232	0	0
APT_HUMAN	MGF transformer	42884	1	1	9606.ENSP00000367615	"Adenine phosphoribosyltransferase; Catalyzes a salvage reaction resulting in the formation of AMP, that is energically less costly than de novo synthesis"	0.977826	0.990725	0	0	0.877313	1.07846	0	0	0.827414	1.12492	0	0	0.892351	0.958697	0	0
AR6P4_HUMAN	MGF transformer	19497	1	1	9606.ENSP00000313422	"ADP-ribosylation factor-like protein 6-interacting protein 4; Involved in modulating alternative pre-mRNA splicing with either 5' distal site activation or preferential use of 3' proximal site. In case of infection by Herpes simplex virus (HSVI), may act as a splicing inhibitor of HSVI pre-mRNA"	0.633829	1.15258	0	0	0.529665	1.34265	0	0	0.0953916	1.9251	0	0	0.292773	0.697444	0	0
ARC1B_HUMAN	MGF transformer	22353	7	3	9606.ENSP00000389631	Actin-related protein 2/3 complex subunit 1B; Functions as component of the Arp2/3 complex which is involved in regulation of actin polymerization and together with an activating nucleation-promoting factor (NPF) mediates the formation of branched actin networks; Belongs to the WD repeat ARPC1 family	0.960508	1.0091	0	0	0.474667	0.838454	0	0	0.205283	0.742947	0	0	0.602968	1.12855	0	0
ARF1_HUMAN : ARF3_HUMAN	MGF transformer	24069	5	3			0.364122	0.77575	0	0	0.124521	1.81987	0	0	0.0723318	1.84606	0	0	0.966661	0.985816	0	0
ARF4_HUMAN	MGF transformer	24069	3	3	9606.ENSP00000306010	"ADP-ribosylation factor 4; GTP-binding protein that functions as an allosteric activator of the cholera toxin catalytic subunit, an ADP- ribosyltransferase. Involved in protein trafficking; may modulate vesicle budding and uncoating within the Golgi apparatus; ARF GTPase family"	0.686805	0.878393	0	0	0.234321	1.70976	0	0	0.0541321	2.06061	0	0	0.637486	0.829733	0	0
ARF5_HUMAN	MGF transformer	24069	3	3	9606.ENSP00000000233	"ADP-ribosylation factor 5; GTP-binding protein that functions as an allosteric activator of the cholera toxin catalytic subunit, an ADP- ribosyltransferase. Involved in protein trafficking; may modulate vesicle budding and uncoating within the Golgi apparatus; ARF GTPase family"	0.595254	0.841482	0	0	0.178899	1.83368	0	0	0.0331487	2.1621	1	0	0.685442	0.8481	0	0
ARF6_HUMAN	MGF transformer	27890	1	1	9606.ENSP00000298316	"ADP-ribosylation factor 6; GTP-binding protein involved in protein trafficking that regulates endocytic recycling and cytoskeleton remodeling. Required for normal completion of mitotic cytokinesis. Plays a role in the reorganization of the actin cytoskeleton and the formation of stress fibers. May also modulate vesicle budding and uncoating within the Golgi apparatus. Involved in the regulation …	0.300294	1.21366	0	0	0.000410188	0.482699	0	1	0.00146541	0.386504	0	1	0.251395	1.24888	0	0
ARFP1_HUMAN	MGF transformer	20923	1	1	9606.ENSP00000395083	Arfaptin-1; Putative target protein of ADP-ribosylation factor; Classical BAR domain containing	0.0172576	2.84807	1	0	8.8173e-06	0.103866	0	1	0.00086543	0.114709	0	1	0.823718	0.905473	0	0
ARGI1_HUMAN	MGF transformer	38683	5	3	9606.ENSP00000349446	"Arginase-1; Key element of the urea cycle converting L-arginine to urea and L-ornithine, which is further metabolized into metabolites proline and polyamides that drive collagen synthesis and bioenergetic pathways critical for cell proliferation, respectively; the urea cycle takes place primarily in the liver and, to a lesser extent, in the kidneys"	0.490389	0.833846	0	0	0.0993292	1.84677	0	0	0.0587574	2.15441	0	0	0.570991	0.857201	0	0
ARGL1_HUMAN	MGF transformer	19096	1	1	9606.ENSP00000383059	Arginine and glutamate-rich protein 1; Required for the estrogen-dependent expression of ESR1 target genes. Can act in cooperation with MED1	0.506979	0.795649	0	0	0.00485141	3.64895	1	0	0.000523416	5.90855	1	0	0.137626	0.61757	0	0
ARHG6_HUMAN	MGF transformer	10510	1	1	9606.ENSP00000250617	Rho guanine nucleotide exchange factor 6; Acts as a RAC1 guanine nucleotide exchange factor (GEF); Pleckstrin homology domain containing	#NUM!	#NUM!	#NUM!	#NUM!	0.287762	3.53489	0	0	#NUM!	#NUM!	#NUM!	#NUM!	#NUM!	#NUM!	#NUM!	#NUM!
ARI4A_HUMAN	MGF transformer	19425	1	1	9606.ENSP00000347602	AT-rich interactive domain-containing protein 4A; Interacts with the viral protein-binding domain of the retinoblastoma protein; AT-rich interaction domain containing	0.168076	1.35045	0	0	0.666044	0.869874	0	0	0.295216	1.33146	0	0	0.0868762	0.653321	0	0
ARK72_HUMAN : ARK74_HUMAN	MGF transformer	34533	1	1			0.368169	0.782458	0	0	0.277344	1.52664	0	0	0.473498	1.37164	0	0	0.713822	1.113	0	0
ARL8A_HUMAN : ARL8B_HUMAN	MGF transformer	23301	1	1			0.294801	0.804029	0	0	0.209749	1.47651	0	0	0.349739	1.35661	0	0	0.688336	1.08838	0	0
ARMC2_HUMAN	MGF transformer	27583	2	2	9606.ENSP00000376417	Armadillo repeat containing 2	0.037518	1.8877	1	0	0.00372101	0.295453	0	1	0.0182961	0.354158	0	1	0.567495	0.834243	0	0
ARMX5_HUMAN	MGF transformer	19928	1	1	9606.ENSP00000474720	"Armadillo repeat containing, X-linked 5"	0.425979	1.37152	0	0	0.222753	0.538081	0	0	0.411532	0.582667	0	0	0.865508	0.92348	0	0
ARP2_HUMAN	MGF transformer	35575	9	3	9606.ENSP00000367220	Actin-related protein 2; Functions as ATP-binding component of the Arp2/3 complex which is involved in regulation of actin polymerization and together with an activating nucleation-promoting factor (NPF) mediates the formation of branched actin networks. Seems to contact the pointed end of the daughter actin filament	0.0340354	0.713884	0	0	0.126375	1.36736	0	0	0.88513	0.957971	0	0	0.0347063	1.42735	0	0
ARP3_HUMAN	MGF transformer	28300	17	3	9606.ENSP00000263238	Actin-related protein 3; Functions as ATP-binding component of the Arp2/3 complex which is involved in regulation of actin polymerization and together with an activating nucleation-promoting factor (NPF) mediates the formation of branched actin networks. Seems to contact the pointed end of the daughter actin filament. Plays a role in ciliogenesis; Belongs to the actin family. ARP3 subfamily	0.479611	0.845214	0	0	0.231947	1.45239	0	0	0.21815	1.43982	0	0	0.977752	1.00873	0	0
ARPC2_HUMAN	MGF transformer	26925	12	3	9606.ENSP00000295685	Actin-related protein 2/3 complex subunit 2; Functions as actin-binding component of the Arp2/3 complex which is involved in regulation of actin polymerization and together with an activating nucleation-promoting factor (NPF) mediates the formation of branched actin networks. Seems to contact the mother actin filament; Belongs to the ARPC2 family	0.0311	0.620057	0	1	0.0241747	2.0539	1	0	0.146882	1.53705	0	0	0.242532	1.33626	0	0
ARPC3_HUMAN	MGF transformer	40268	6	3	9606.ENSP00000228825	Actin-related protein 2/3 complex subunit 3; Functions as component of the Arp2/3 complex which is involved in regulation of actin polymerization and together with an activating nucleation-promoting factor (NPF) mediates the formation of branched actin networks; Belongs to the ARPC3 family	0.169816	1.38864	0	0	0.0236021	0.488757	0	1	0.0365307	0.502074	0	1	0.923981	0.973476	0	0
ARPC4_HUMAN	MGF transformer	26251	4	3	9606.ENSP00000388169	Actin-related protein 2/3 complex subunit 4; Functions as actin-binding component of the Arp2/3 complex which is involved in regulation of actin polymerization and together with an activating nucleation-promoting factor (NPF) mediates the formation of branched actin networks. Seems to contact the mother actin filament	0.304287	0.823519	0	0	0.210082	1.38451	0	0	0.391324	1.26263	0	0	0.683821	1.09652	0	0
ARPC5_HUMAN	MGF transformer	35312	5	3	9606.ENSP00000294742	Actin-related protein 2/3 complex subunit 5; Functions as component of the Arp2/3 complex which is involved in regulation of actin polymerization and together with an activating nucleation-promoting factor (NPF) mediates the formation of branched actin networks	0.377881	1.19016	0	0	0.326757	0.780987	0	0	0.69387	0.878126	0	0	0.619595	0.889379	0	0
ARRB2_HUMAN	MGF transformer	44597	1	1	9606.ENSP00000403701	"Beta-arrestin-2; Functions in regulating agonist-mediated G-protein coupled receptor (GPCR) signaling by mediating both receptor desensitization and resensitization processes. During homologous desensitization, beta-arrestins bind to the GPRK-phosphorylated receptor and sterically preclude its coupling to the cognate G- protein; the binding appears to require additional receptor determinants exp…	#NUM!	#NUM!	#NUM!	#NUM!	0.765125	0.884989	0	0	0.254921	0.488459	0	0	0.115298	1.8118	0	0
ARSG_HUMAN	MGF transformer	19557	1	1	9606.ENSP00000407193	"Arylsulfatase G; Displays arylsulfatase activity at acidic pH with pseudosubstrates, such as p-nitrocatechol sulfate and also, but with lower activity, p-nitrophenyl sulfate and 4- methylumbelliferyl sulfate; Sulfatases"	#NUM!	#NUM!	#NUM!	#NUM!	#NUM!	#NUM!	#NUM!	#NUM!	#NUM!	#NUM!	#NUM!	#NUM!	#NUM!	#NUM!	#NUM!	#NUM!
ARX_HUMAN	MGF transformer	21492	1	1	9606.ENSP00000368332	Homeobox protein ARX; Transcription factor required for normal brain development. May be important for maintenance of specific neuronal subtypes in the cerebral cortex and axonal guidance in the floor plate; Belongs to the paired homeobox family. Bicoid subfamily	#NUM!	#NUM!	#NUM!	#NUM!	0.00290936	0.00767626	0	1	0.00133521	0.00926998	0	1	0.837679	0.828078	0	0
ASAH1_HUMAN	MGF transformer	12365	5	3	9606.ENSP00000371152	Acid ceramidase; Hydrolyzes the sphingolipid ceramide into sphingosine and free fatty acid	0.0589385	0.651701	0	0	0.157893	1.60136	0	0	0.849093	1.07884	0	0	0.0631498	1.48434	0	0
ASAP2_HUMAN	MGF transformer	21900	1	1	9606.ENSP00000281419	"Arf-GAP with SH3 domain, ANK repeat and PH domain-containing protein 2; Activates the small GTPases ARF1, ARF5 and ARF6. Regulates the formation of post-Golgi vesicles and modulates constitutive secretion. Modulates phagocytosis mediated by Fc gamma receptor and ARF6. Modulates PXN recruitment to focal contacts and cell migration; Ankyrin repeat domain containing"	0.272041	0.62259	0	0	0.2239	2.07973	0	0	0.435113	1.55725	0	0	0.599736	1.33551	0	0
ASC_HUMAN	MGF transformer	29223	3	3	9606.ENSP00000247470	"Apoptosis-associated speck-like protein containing a CARD; Functions as key mediator in apoptosis and inflammation. Promotes caspase-mediated apoptosis involving predominantly caspase-8 and also caspase-9 in a probable cell type-specific manner. Involved in activation of the mitochondrial apoptotic pathway, promotes caspase-8-dependent proteolytic maturation of BID independently of FADD in certa…	0.504199	1.08642	0	0	0.842305	1.03015	0	0	0.344498	1.22161	0	0	0.258781	0.843272	0	0
ASPD_HUMAN	MGF transformer	19637	1	1	9606.ENSP00000373860	Putative L-aspartate dehydrogenase; Specifically catalyzes the NAD or NADP-dependent dehydrogenation of L-aspartate to iminoaspartate	0.204482	1.46449	0	0	0.260949	0.619658	0	0	0.770949	0.841486	0	0	0.247893	0.736386	0	0
ASPG_HUMAN	MGF transformer	42649	2	2	9606.ENSP00000264595	N(4)-(beta-N-acetylglucosaminyl)-L-asparaginase; Cleaves the GlcNAc-Asn bond which joins oligosaccharides to the peptide of asparagine-linked glycoproteins; Belongs to the Ntn-hydrolase family	#NUM!	#NUM!	#NUM!	#NUM!	0.459851	2.20312	0	0	0.348745	4.20017	0	0	#NUM!	#NUM!	#NUM!	#NUM!
ASPM_HUMAN	MGF transformer	19320	1	1	9606.ENSP00000356379	"Abnormal spindle-like microcephaly-associated protein; Involved in mitotic spindle regulation and coordination of mitotic processes. The function in regulating microtubule dynamics at spindle poles including spindle orientation, astral microtubule density and poleward microtubule flux seems to depend on the association with the katanin complex formed by KATNA1 and KATNB1. Enhances the microtubul…	0.173569	0.772171	0	0	0.00292425	1.84949	1	0	0.0668742	1.88424	0	0	0.931155	0.981554	0	0
AT10A_HUMAN	MGF transformer	25339	1	1	9606.ENSP00000349325	Probable phospholipid-transporting ATPase VA; Catalytic component of a P4-ATPase flippase complex which catalyzes the hydrolysis of ATP coupled to the transport of aminophospholipids from the outer to the inner leaflet of various membranes and ensures the maintenance of asymmetric distribution of phospholipids. Phospholipid translocation seems also to be implicated in vesicle formation and in upt…	0.0872629	3.87145	0	0	0.660016	0.625731	0	0	0.217078	3.96041	0	0	0.0536981	0.157996	0	0
AT134_HUMAN	MGF transformer	23653	1	1	9606.ENSP00000339182	Probable cation-transporting ATPase 13A4; ATPase orphan transporters; Belongs to the cation transport ATPase (P-type) (TC 3.A.3) family. Type V subfamily	0.475558	1.12215	0	0	0.401647	1.19772	0	0	0.00915735	1.69153	1	0	0.0740635	0.70807	0	0
AT1A1_HUMAN : AT1A3_HUMAN	MGF transformer	35177	3	3			0.614603	0.805506	0	0	0.581504	0.755232	0	0	0.166629	0.4133	0	0	0.268103	1.82732	0	0
AT1B1_HUMAN	MGF transformer	32735	1	1	9606.ENSP00000356790	"Sodium/potassium-transporting ATPase subunit beta-1; This is the non-catalytic component of the active enzyme, which catalyzes the hydrolysis of ATP coupled with the exchange of Na(+) and K(+) ions across the plasma membrane. The beta subunit regulates, through assembly of alpha/beta heterodimers, the number of sodium pumps transported to the plasma membrane; ATPase Na+/K+ transporting subunits"	0.822777	0.929494	0	0	0.603913	0.779457	0	0	0.111288	0.584428	0	0	0.477842	1.33371	0	0
AT2A2_HUMAN : AT2A3_HUMAN	MGF transformer	32351	1	1			0.50611	1.45	0	0	0.507812	1.65073	0	0	0.00854202	5.13697	1	0	0.0953684	0.321343	0	0
AT2C2_HUMAN	MGF transformer	21954	1	1	9606.ENSP00000397925	Calcium-transporting ATPase type 2C member 2; This magnesium-dependent enzyme catalyzes the hydrolysis of ATP coupled with the transport of calcium; ATPases Ca2+ transporting	0.113537	2.32395	0	0	0.0140051	0.158636	0	1	0.00117868	0.169653	0	1	0.914702	0.93506	0	0
AT2L2_HUMAN	MGF transformer	19274	1	1	9606.ENSP00000310978	"5-phosphohydroxy-L-lysine phospho-lyase; Catalyzes the pyridoxal-phosphate-dependent breakdown of 5-phosphohydroxy-L-lysine, converting it to ammonia, inorganic phosphate and 2-aminoadipate semialdehyde"	0.943894	1.02203	0	0	0.927077	0.95298	0	0	0.883323	0.961218	0	0	0.981758	0.991429	0	0
AT5F1_HUMAN	MGF transformer	39383	2	2	9606.ENSP00000358737	"ATP synthase F(0) complex subunit B1, mitochondrial; Mitochondrial membrane ATP synthase (F(1)F(0) ATP synthase or Complex V) produces ATP from ADP in the presence of a proton gradient across the membrane which is generated by electron transport complexes of the respiratory chain. F-type ATPases consist of two structural domains, F(1) - containing the extramembraneous catalytic core, and F(0) - …	0.100919	0.631926	0	0	0.0016508	3.70495	1	0	0.00644898	3.58239	1	0	0.899511	1.03421	0	0
AT7L1_HUMAN	MGF transformer	20935	1	1	9606.ENSP00000410759	Ataxin-7-like protein 1; Ataxin 7 like 1	0.577226	1.23491	0	0	0.373172	0.604731	0	0	0.314941	0.599921	0	0	0.985564	1.00802	0	0
ATAD5_HUMAN	MGF transformer	29590	1	1	9606.ENSP00000313171	"ATPase family AAA domain-containing protein 5; Involved in DNA damage response. Involved in a RAD9A- related damage checkpoint, a pathway that is important in determining whether DNA damage is compatible with cell survival or whether it requires cell elimination by apoptosis. Modulates the RAD9A interaction with BCL2 and thereby induces DNA damages- induced apoptosis; AAA ATPases"	0.837006	0.918167	0	0	0.832041	0.877343	0	0	0.160043	0.68085	0	0	0.643984	1.2886	0	0
ATG7_HUMAN	MGF transformer	37307	1	1	9606.ENSP00000346437	Ubiquitin-like modifier-activating enzyme ATG7; E1-like activating enzyme involved in the 2 ubiquitin- like systems required for cytoplasm to vacuole transport (Cvt) and autophagy. Activates ATG12 for its conjugation with ATG5 as well as the ATG8 family proteins for their conjugation with phosphatidylethanolamine. Both systems are needed for the ATG8 association to Cvt vesicles and autophagosomes…	#NUM!	#NUM!	#NUM!	#NUM!	#NUM!	#NUM!	#NUM!	#NUM!	#NUM!	#NUM!	#NUM!	#NUM!	#NUM!	#NUM!	#NUM!	#NUM!
ATLA3_HUMAN	MGF transformer	11400	1	1	9606.ENSP00000381844	Atlastin-3; GTPase tethering membranes through formation of trans- homooligomers and mediating homotypic fusion of endoplasmic reticulum membranes. Functions in endoplasmic reticulum tubular network biogenesis	0.498472	0.746112	0	0	0.040965	3.45583	1	0	0.000109183	5.24654	1	0	0.413788	0.658687	0	0
ATM_HUMAN	MGF transformer	22079	1	1	9606.ENSP00000278616	"Serine-protein kinase ATM; Serine/threonine protein kinase which activates checkpoint signaling upon double strand breaks (DSBs), apoptosis and genotoxic stresses such as ionizing ultraviolet A light (UVA), thereby acting as a DNA damage sensor. Recognizes the substrate consensus sequence [ST]-Q. Phosphorylates 'Ser-139' of histone variant H2AX/H2AFX at double strand breaks (DSBs), thereby regul…	0.165203	0.627658	0	0	0.282402	1.65107	0	0	0.865909	1.06545	0	0	0.314877	1.54964	0	0
ATP5H_HUMAN	MGF transformer	40000	1	1	9606.ENSP00000301587	"ATP synthase subunit d, mitochondrial; Mitochondrial membrane ATP synthase (F(1)F(0) ATP synthase or Complex V) produces ATP from ADP in the presence of a proton gradient across the membrane which is generated by electron transport complexes of the respiratory chain. F-type ATPases consist of two structural domains, F(1) - containing the extramembraneous catalytic core, and F(0) - containing the…	0.271259	1.50769	0	0	0.195978	0.493805	0	0	0.0668105	0.591844	0	0	0.709929	0.83435	0	0
ATP5J_HUMAN	MGF transformer	42073	1	1	9606.ENSP00000389649	"ATP synthase-coupling factor 6, mitochondrial; Mitochondrial membrane ATP synthase (F(1)F(0) ATP synthase or Complex V) produces ATP from ADP in the presence of a proton gradient across the membrane which is generated by electron transport complexes of the respiratory chain. F-type ATPases consist of two structural domains, F(1) - containing the extramembraneous catalytic core and F(0) - contain…	#NUM!	#NUM!	#NUM!	#NUM!	#NUM!	#NUM!	#NUM!	#NUM!	0.872732	1.11429	0	0	#NUM!	#NUM!	#NUM!	#NUM!
ATP5L_HUMAN	MGF transformer	25534	1	1	9606.ENSP00000300688	"ATP synthase subunit g, mitochondrial; Mitochondrial membrane ATP synthase (F(1)F(0) ATP synthase or Complex V) produces ATP from ADP in the presence of a proton gradient across the membrane which is generated by electron transport complexes of the respiratory chain. F-type ATPases consist of two structural domains, F(1) - containing the extramembraneous catalytic core, and F(0) - containing the…	0.593248	0.875582	0	0	0.941268	1.02396	0	0	0.647642	0.833621	0	0	0.503816	1.22833	0	0
ATPA_HUMAN	MGF transformer	22445	14	3	9606.ENSP00000381736	"ATP synthase subunit alpha, mitochondrial; Mitochondrial membrane ATP synthase (F(1)F(0) ATP synthase or Complex V) produces ATP from ADP in the presence of a proton gradient across the membrane which is generated by electron transport complexes of the respiratory chain. F-type ATPases consist of two structural domains, F(1) - containing the extramembraneous catalytic core, and F(0) - containing…	0.00121072	0.589584	0	1	0.00173547	1.99989	1	0	0.228454	1.3403	0	0	0.0255967	1.49212	0	0
ATPB_HUMAN	MGF transformer	9047	19	3	9606.ENSP00000262030	"ATP synthase subunit beta, mitochondrial; Mitochondrial membrane ATP synthase (F(1)F(0) ATP synthase or Complex V) produces ATP from ADP in the presence of a proton gradient across the membrane which is generated by electron transport complexes of the respiratory chain. F-type ATPases consist of two structural domains, F(1) - containing the extramembraneous catalytic core, and F(0) - containing …	0.329163	0.878304	0	0	0.798884	1.04858	0	0	0.421345	0.863851	0	0	0.225819	1.21384	0	0
ATPG_HUMAN	MGF transformer	29323	2	2	9606.ENSP00000349142	"ATP synthase subunit gamma, mitochondrial; Mitochondrial membrane ATP synthase (F(1)F(0) ATP synthase or Complex V) produces ATP from ADP in the presence of a proton gradient across the membrane which is generated by electron transport complexes of the respiratory chain. F-type ATPases consist of two structural domains, F(1) - containing the extramembraneous catalytic core, and F(0) - containing…	0.772795	1.07729	0	0	0.878177	1.06089	0	0	0.431618	1.26801	0	0	0.556058	0.83666	0	0
ATPK_HUMAN	MGF transformer	29398	1	1	9606.ENSP00000292475	"ATP synthase subunit f, mitochondrial; Mitochondrial membrane ATP synthase (F(1)F(0) ATP synthase or Complex V) produces ATP from ADP in the presence of a proton gradient across the membrane which is generated by electron transport complexes of the respiratory chain. F-type ATPases consist of two structural domains, F(1) - containing the extramembraneous catalytic core and F(0) - containing the …	#NUM!	#NUM!	#NUM!	#NUM!	#NUM!	#NUM!	#NUM!	#NUM!	#NUM!	#NUM!	#NUM!	#NUM!	#NUM!	#NUM!	#NUM!	#NUM!
ATPO_HUMAN	MGF transformer	24508	2	2	9606.ENSP00000290299	"ATP synthase subunit O, mitochondrial; Mitochondrial membrane ATP synthase (F(1)F(0) ATP synthase or Complex V) produces ATP from ADP in the presence of a proton gradient across the membrane which is generated by electron transport complexes of the respiratory chain. F-type ATPases consist of two structural domains, F(1) - containing the extramembraneous catalytic core and F(0) - containing the …	0.411823	0.779988	0	0	0.759469	0.887862	0	0	0.0996426	0.520386	0	0	0.169373	1.70616	0	0
ATRN_HUMAN	MGF transformer	34799	4	3	9606.ENSP00000262919	Attractin; Involved in the initial immune cell clustering during inflammatory response and may regulate chemotactic activity of chemokines. May play a role in melanocortin signaling pathways that regulate energy homeostasis and hair color. Low-affinity receptor for agouti (By similarity). Has a critical role in normal myelination in the central nervous system (By similarity); C-type lectin domain…	0.904205	0.956275	0	0	0.00865315	2.96045	1	0	0.000531707	6.35989	1	0	0.0672997	0.465488	0	0
ATS15_HUMAN	MGF transformer	22059	1	1	9606.ENSP00000299164	ADAM metallopeptidase with thrombospondin type 1 motif 15	#NUM!	#NUM!	#NUM!	#NUM!	0.737406	0.690784	0	0	#NUM!	#NUM!	#NUM!	#NUM!	#NUM!	#NUM!	#NUM!	#NUM!
ATS7_HUMAN	MGF transformer	20017	1	1	9606.ENSP00000373472	A disintegrin and metalloproteinase with thrombospondin motifs 7; Metalloprotease that may play a role in the degradation of COMP; ADAM metallopeptidases with thrombospondin type 1 motif	0.206415	1.61887	0	0	0.00376728	0.262364	0	1	0.0188074	0.218211	0	1	0.640064	1.20234	0	0
ATX10_HUMAN	MGF transformer	19586	1	1	9606.ENSP00000252934	Ataxin-10; Necessary for the survival of cerebellar neurons. Induces neuritogenesis by activating the Ras-MAP kinase pathway. May play a role in the maintenance of a critical intracellular glycosylation level and homeostasis; Armadillo-like helical domain containing	#NUM!	#NUM!	#NUM!	#NUM!	#NUM!	#NUM!	#NUM!	#NUM!	#NUM!	#NUM!	#NUM!	#NUM!	0.406261	1.51374	0	0
ATX1L_HUMAN	MGF transformer	16926	1	1	9606.ENSP00000415822	"Ataxin-1-like; Chromatin-binding factor that repress Notch signaling in the absence of Notch intracellular domain by acting as a CBF1 corepressor. Binds to the HEY promoter and might assist, along with NCOR2, RBPJ-mediated repression. Can suppress ATXN1 cytotoxicity in spinocerebellar ataxia type 1 (SCA1). In concert with CIC and ATXN1, involved in brain development (By similarity)"	0.63999	1.25752	0	0	0.0212661	0.252983	0	1	0.00189051	0.13054	0	1	0.252308	1.93796	0	0
ATX2L_HUMAN	MGF transformer	23093	1	1	9606.ENSP00000378917	Ataxin-2-like protein; Involved in the regulation of stress granule and P-body formation; Belongs to the ataxin-2 family	#NUM!	#NUM!	#NUM!	#NUM!	#NUM!	#NUM!	#NUM!	#NUM!	#NUM!	#NUM!	#NUM!	#NUM!	#NUM!	#NUM!	#NUM!	#NUM!
ATX2_HUMAN	MGF transformer	19720	1	1	9606.ENSP00000366843	"Ataxin-2; Involved in EGFR trafficking, acting as negative regulator of endocytic EGFR internalization at the plasma membrane; Ataxins"	0.0777734	0.425243	0	0	0.18258	2.49612	0	0	0.914795	1.09359	0	0	0.147618	2.28251	0	0
AUP1_HUMAN	MGF transformer	22999	1	1			0.0732844	0.405197	0	0	3.0332e-05	12.6379	1	0	5.78791e-05	18.2411	1	0	0.402704	0.692825	0	0
AUTS2_HUMAN	MGF transformer	28005	1	1	9606.ENSP00000344087	"Autism susceptibility gene 2 protein; Component of a Polycomb group (PcG) multiprotein PRC1- like complex, a complex class required to maintain the transcriptionally repressive state of many genes, including Hox genes, throughout development. PcG PRC1 complex acts via chromatin remodeling and modification of histones; it mediates monoubiquitination of histone H2A 'Lys-119', rendering chromatin h…	#NUM!	#NUM!	#NUM!	#NUM!	#NUM!	#NUM!	#NUM!	#NUM!	#NUM!	#NUM!	#NUM!	#NUM!	#NUM!	#NUM!	#NUM!	#NUM!
B2CL1_HUMAN	MGF transformer	23660	1	1	9606.ENSP00000302564	"Bcl-2-like protein 1; Potent inhibitor of cell death. Inhibits activation of caspases. Appears to regulate cell death by blocking the voltage- dependent anion channel (VDAC) by binding to it and preventing the release of the caspase activator, CYC1, from the mitochondrial membrane. Also acts as a regulator of G2 checkpoint and progression to cytokinesis during mitosis; Belongs to the Bcl-2 famil…	0.999612	0.999817	0	0	0.981336	1.01218	0	0	0.975345	1.02142	0	0	0.981405	0.990951	0	0
B2MG_HUMAN	MGF transformer	12032	4	3	9606.ENSP00000452780	"Beta-2-microglobulin; Component of the class I major histocompatibility complex (MHC). Involved in the presentation of peptide antigens to the immune system. Exogenously applied M.tuberculosis EsxA or EsxA-EsxB (or EsxA expressed in host) binds B2M and decreases its export to the cell surface (total protein levels do not change), probably leading to defects in class I antigen presentation; Belon…	0.216341	1.38532	0	0	0.0109764	0.422645	0	1	0.00653546	0.386108	0	1	0.769887	1.09463	0	0
B3A2_HUMAN	MGF transformer	26237	1	1	9606.ENSP00000419412	Anion exchange protein 2; Plasma membrane anion exchange protein of wide distribution; Solute carriers	0.0657906	2.84839	0	0	0.347551	0.465667	0	0	0.222405	1.6523	0	0	0.0942722	0.28183	0	0
B3AT_HUMAN	MGF transformer	32750	7	3	9606.ENSP00000262418	"Band 3 anion transport protein; Functions both as a transporter that mediates electroneutral anion exchange across the cell membrane and as a structural protein. Major integral membrane glycoprotein of the erythrocyte membrane; required for normal flexibility and stability of the erythrocyte membrane and for normal erythrocyte shape via the interactions of its cytoplasmic domain with cytoskeleta…	0.149859	0.423878	0	0	0.118672	3.8956	0	0	0.117911	2.43908	0	0	0.53114	1.59716	0	0
B4GT4_HUMAN : LZTS2_HUMAN	MGF transformer	21017	1	1			0.708618	0.831848	0	0	0.0240003	5.13712	1	0	0.0139656	9.57607	1	0	0.131235	0.536454	0	0
B4GT7_HUMAN	MGF transformer	25763	1	1	9606.ENSP00000029410	"Beta-1,4-galactosyltransferase 7; Required for the biosynthesis of the tetrasaccharide linkage region of proteoglycans, especially for small proteoglycans in skin fibroblasts; Belongs to the glycosyltransferase 7 family"	0.297297	0.806831	0	0	0.0153423	2.04673	1	0	0.0197122	2.30714	1	0	0.503901	0.887131	0	0
BAF_HUMAN	MGF transformer	29850	1	1	9606.ENSP00000310275	"Barrier-to-autointegration factor; Plays fundamental roles in nuclear assembly, chromatin organization, gene expression and gonad development. May potently compress chromatin structure and be involved in membrane recruitment and chromatin decondensation during nuclear assembly. Contains 2 non-specific dsDNA-binding sites which may promote DNA cross-bridging; Belongs to the BAF family"	#NUM!	#NUM!	#NUM!	#NUM!	0.545454	1.35053	0	0	#NUM!	#NUM!	#NUM!	#NUM!	#NUM!	#NUM!	#NUM!	#NUM!
BAI1_HUMAN	MGF transformer	31787	1	1			0.106964	1.70777	0	0	0.515845	1.29713	0	0	0.00473896	4.11217	1	0	0.00132755	0.315438	0	1
BAP29_HUMAN	MGF transformer	23423	1	1	9606.ENSP00000368414	B-cell receptor-associated protein 29; May play a role in anterograde transport of membrane proteins from the endoplasmic reticulum to the Golgi. May be involved in CASP8-mediated apoptosis (By similarity); Belongs to the BCAP29/BCAP31 family	0.096699	2.07163	0	0	0.00451269	0.236372	0	1	0.01905	0.212878	0	1	0.844959	1.11036	0	0
BARX2_HUMAN	MGF transformer	26473	1	1	9606.ENSP00000281437	Homeobox protein BarH-like 2; Transcription factor. Binds optimally to the DNA consensus sequence 5'-YYTAATGRTTTTY-3'. May control the expression of neural adhesion molecules such as L1 or Ng-CAM during embryonic development of both the central and peripherical nervous system. May be involved in controlling adhesive processes in keratinizing epithelia (By similarity); Belongs to the BAR homeobox …	0.718452	0.914249	0	0	0.0331852	1.967	1	0	0.0206769	2.83858	1	0	0.0982769	0.692953	0	0
BASI_HUMAN	MGF transformer	10100	1	1	9606.ENSP00000333769	"Basigin; Plays an important role in targeting the monocarboxylate transporters SLC16A1, SLC16A3, SLC16A8 and SLC16A11 to the plasma membrane. Plays pivotal roles in spermatogenesis, embryo implantation, neural network formation and tumor progression. Stimulates adjacent fibroblasts to produce matrix metalloproteinases (MMPS). Seems to be a receptor for oligomannosidic glycans. In vitro, promotes…	0.0778361	0.439554	0	0	0.000253808	9.10166	1	0	0.00819116	11.317	1	0	0.409941	0.804245	0	0
BASP1_HUMAN	MGF transformer	10945	9	3	9606.ENSP00000319281	Brain abundant membrane attached signal protein 1; Belongs to the BASP1 family	0.158726	1.3993	0	0	0.198491	0.636269	0	0	0.47334	0.813425	0	0	0.3857	0.78221	0	0
BAX_HUMAN	MGF transformer	41547	1	1	9606.ENSP00000293288	"Apoptosis regulator BAX; Accelerates programmed cell death by binding to, and antagonizing the apoptosis repressor BCL2 or its adenovirus homolog E1B 19k protein. Under stress conditions, undergoes a conformation change that causes translocation to the mitochondrion membrane, leading to the release of cytochrome c that then triggers apoptosis. Promotes activation of CASP3, and thereby apoptosis;…	0.331738	1.95616	0	0	0.53683	0.562538	0	0	0.860435	1.18229	0	0	0.4062	0.475803	0	0
BC11A_HUMAN	MGF transformer	36339	1	1	9606.ENSP00000338774	B-cell lymphoma/leukemia 11A; Transcription factor associated with the BAF SWI/SNF chromatin remodeling complex (By similarity). Repressor of fetal hemoglobin (HbF) level. Involved in brain development. Functions as a myeloid and B-cell proto-oncogene. May play important roles in leukemogenesis and hematopoiesis. Essential factor in lymphopoiesis required for B- cell formation in fetal liver. May…	0.281592	1.96994	0	0	0.272326	0.435333	0	0	0.775325	0.760986	0	0	0.495197	0.572064	0	0
BCAP_HUMAN	MGF transformer	18958	1	1	9606.ENSP00000339826	"Phosphoinositide 3-kinase adapter protein 1; Signaling adapter that contributes to B-cell development by linking B-cell receptor (BCR) signaling to the phosphoinositide 3-kinase (PI3K)-Akt signaling pathway. Has a complementary role to the BCR coreceptor CD19, coupling BCR and PI3K activation by providing a docking site for the PI3K subunit PIK3R1. Alternatively, links Toll-like receptor (TLR) s…	#NUM!	#NUM!	#NUM!	#NUM!	#NUM!	#NUM!	#NUM!	#NUM!	#NUM!	#NUM!	#NUM!	#NUM!	#NUM!	#NUM!	#NUM!	#NUM!
BCL7B_HUMAN	MGF transformer	20901	1	1	9606.ENSP00000411073	"B-cell CLL/lymphoma 7 protein family member B; Positive regulator of apoptosis. Plays a role in the Wnt signaling pathway, negatively regulating the expression of Wnt signaling components CTNNB1 and HMGA1. Involved in cell cycle progression, maintenance of the nuclear structure and stem cell differentiation. May play a role in lung tumor development or progression (By similarity); Belongs to the…	#NUM!	#NUM!	#NUM!	#NUM!	0.053432	0.273488	0	0	#NUM!	#NUM!	#NUM!	#NUM!	#NUM!	#NUM!	#NUM!	#NUM!
BD1L1_HUMAN	MGF transformer	24386	1	1	9606.ENSP00000040738	Biorientation of chromosomes in cell division protein 1-like 1; Component of the fork protection machinery required to protect stalled/damaged replication forks from uncontrolled DNA2- dependent resection. Acts by stabilizing RAD51 at stalled replication forks and protecting RAD51 nucleofilaments from the antirecombinogenic activities of FBXO18/FBH1 and BLM. Does not regulate spindle orientation	0.52731	0.669462	0	0	0.00526233	8.39081	1	0	0.00109016	21.5029	1	0	0.1445	0.390217	0	0
BFSP2_HUMAN	MGF transformer	9250	1	1	9606.ENSP00000304987	Phakinin; Involved in stabilization of lens fiber cell cytoskeleton; Belongs to the intermediate filament family	0.123922	1.92651	0	0	0.137535	0.428535	0	0	0.577529	0.711237	0	0	0.327588	0.602521	0	0
BI2L1_HUMAN	MGF transformer	19583	1	1	9606.ENSP00000005260	Brain-specific angiogenesis inhibitor 1-associated protein 2-like protein 1; May function as adapter protein. Involved in the formation of clusters of actin bundles. Plays a role in the reorganization of the actin cytoskeleton in response to bacterial infection; I-BAR domain containing	#NUM!	#NUM!	#NUM!	#NUM!	0.115622	1.64439	0	0	0.538309	0.73122	0	0	0.0716475	2.24883	0	0
BID_HUMAN	MGF transformer	36490	1	1	9606.ENSP00000318822	"BH3-interacting domain death agonist; The major proteolytic product p15 BID allows the release of cytochrome c (By similarity). Isoform 1, isoform 2 and isoform 4 induce ICE-like proteases and apoptosis. Isoform 3 does not induce apoptosis. Counters the protective effect of Bcl-2; BCL2 homology region 3 only"	#NUM!	#NUM!	#NUM!	#NUM!	#NUM!	#NUM!	#NUM!	#NUM!	#NUM!	#NUM!	#NUM!	#NUM!	#NUM!	#NUM!	#NUM!	#NUM!
BIEA_HUMAN	MGF transformer	33285	2	2	9606.ENSP00000385757	"Biliverdin reductase A; Reduces the gamma-methene bridge of the open tetrapyrrole, biliverdin IX alpha, to bilirubin with the concomitant oxidation of a NADH or NADPH cofactor; Belongs to the Gfo/Idh/MocA family. Biliverdin reductase subfamily"	0.931954	0.974513	0	0	0.894053	1.05648	0	0	0.896907	1.05315	0	0	0.993386	1.00317	0	0
BIN1_HUMAN	MGF transformer	58550	1	1	9606.ENSP00000316779	Myc box-dependent-interacting protein 1; May be involved in regulation of synaptic vesicle endocytosis. May act as a tumor suppressor and inhibits malignant cell transformation; N-BAR domain containing	#NUM!	#NUM!	#NUM!	#NUM!	0.0125457	0.363602	0	1	0.0560342	0.385355	0	0	0.900831	0.94355	0	0
BIN2_HUMAN	MGF transformer	9405	1	1	9606.ENSP00000267012	"Bridging integrator 2; Promotes cell motility and migration, probably via its interaction with the cell membrane and with podosome proteins that mediate interaction with the cytoskeleton. Modulates membrane curvature and mediates membrane tubulation. Plays a role in podosome formation. Inhibits phagocytosis; N-BAR domain containing"	0.250062	0.716822	0	0	0.0886422	1.91813	0	0	0.230001	1.74585	0	0	0.786273	1.09868	0	0
BIRC1_HUMAN	MGF transformer	23782	1	1	9606.ENSP00000428657	"Baculoviral IAP repeat-containing protein 1; Anti-apoptotic protein which acts by inhibiting the activities of CASP3, CASP7 and CASP9. Can inhibit the autocleavage of pro-CASP9 and cleavage of pro-CASP3 by CASP9. Capable of inhibiting CASP9 autoproteolysis at 'Asp-315' and decreasing the rate of auto proteolysis at 'Asp-330'. Acts as a mediator of neuronal survival in pathological conditions. Pr…	0.673902	1.18403	0	0	0.179586	0.461955	0	0	0.0205896	0.3421	0	1	0.52694	1.35035	0	0
BIRC6_HUMAN	MGF transformer	20484	1	1	9606.ENSP00000393596	"Baculoviral IAP repeat-containing protein 6; Anti-apoptotic protein which can regulate cell death by controlling caspases and by acting as an E3 ubiquitin-protein ligase. Has an unusual ubiquitin conjugation system in that it could combine in a single polypeptide, ubiquitin conjugating (E2) with ubiquitin ligase (E3) activity, forming a chimeric E2/E3 ubiquitin ligase. Its tragets include CASP9 …	#NUM!	#NUM!	#NUM!	#NUM!	#NUM!	#NUM!	#NUM!	#NUM!	#NUM!	#NUM!	#NUM!	#NUM!	#NUM!	#NUM!	#NUM!	#NUM!
BLVRB_HUMAN	MGF transformer	10975	4	3	9606.ENSP00000263368	"Flavin reductase (NADPH); Broad specificity oxidoreductase that catalyzes the NADPH-dependent reduction of a variety of flavins, such as riboflavin, FAD or FMN, biliverdins, methemoglobin and PQQ (pyrroloquinoline quinone). Contributes to heme catabolism and metabolizes linear tetrapyrroles. Can also reduce the complexed Fe(3+) iron to Fe(2+) in the presence of FMN and NADPH. In the liver, conve…	0.342622	0.689919	0	0	0.684803	1.25972	0	0	0.422779	0.77926	0	0	0.353706	1.61656	0	0
BNC2_HUMAN	MGF transformer	35699	1	1	9606.ENSP00000370047	Zinc finger protein basonuclin-2; Probable transcription factor specific for skin keratinocytes. May play a role in the differentiation of spermatozoa and oocytes; Zinc fingers C2H2-type	#NUM!	#NUM!	#NUM!	#NUM!	0.459948	0.472268	0	0	0.070136	0.293193	0	0	0.568061	1.61078	0	0
BPIA1_HUMAN	MGF transformer	9804	6	3	9606.ENSP00000346251	"BPI fold-containing family A member 1; Plays a role in the innate immune responses of the upper airways. Reduces the surface tension in secretions from airway epithelia and inhibits the formation of biofilm by pathogenic Gram-negative bacteria, such as P.aeruginosa and K.pneumoniae. Binds bacterial lipopolysaccharide (LPS). Negatively regulates proteolytic cleavage of SCNN1G, an event that is re…	0.851764	1.08271	0	0	0.649669	1.30015	0	0	0.405112	1.83658	0	0	0.455345	0.707918	0	0
BPIA2_HUMAN	MGF transformer	24397	2	2	9606.ENSP00000253362	BPI fold-containing family A member 2; Has strong antibacterial activity against P. aeruginosa; Belongs to the BPI/LBP/Plunc superfamily. Plunc family	#NUM!	#NUM!	#NUM!	#NUM!	#NUM!	#NUM!	#NUM!	#NUM!	#NUM!	#NUM!	#NUM!	#NUM!	#NUM!	#NUM!	#NUM!	#NUM!
BPIB1_HUMAN	MGF transformer	9229	31	3	9606.ENSP00000253354	"BPI fold-containing family B member 1; May play a role in innate immunity in mouth, nose and lungs. Binds bacterial lipopolysaccharide (LPS) and modulates the cellular responses to LPS; Belongs to the BPI/LBP/Plunc superfamily. Plunc family"	0.733533	1.11466	0	0	0.0510285	0.451057	0	0	0.0183076	0.294517	0	1	0.19911	1.53152	0	0
BPIB2_HUMAN	MGF transformer	29665	9	3	9606.ENSP00000170150	BPI fold containing family B member 2; Belongs to the BPI/LBP/Plunc superfamily. BPI/LBP family	0.430796	1.22295	0	0	0.0490184	0.50862	0	1	0.0294268	0.429958	0	1	0.541773	1.18295	0	0
BPI_HUMAN	MGF transformer	33881	13	3	9606.ENSP00000262865	"Bactericidal permeability-increasing protein; The cytotoxic action of BPI is limited to many species of Gram-negative bacteria; this specificity may be explained by a strong affinity of the very basic N-terminal half for the negatively charged lipopolysaccharides that are unique to the Gram-negative bacterial outer envelope. Has antibacterial activity against the Gram-nagative bacterium P.aerugi…	0.583203	0.905165	0	0	0.0731684	1.52294	0	0	0.016229	1.76946	1	0	0.498786	0.86068	0	0
BRDT_HUMAN	MGF transformer	29325	1	1	9606.ENSP00000387822	"Bromodomain testis-specific protein; Testis-specific chromatin protein that specifically binds histone H4 acetylated at 'Lys-5' and 'Lys-8' (H4K5ac and H4K8ac, respectively) and plays a key role in spermatogenesis. Required in late pachytene spermatocytes: plays a role in meiotic and post-meiotic cells by binding to acetylated histones at the promoter of specific meiotic and post-meiotic genes, …	#NUM!	#NUM!	#NUM!	#NUM!	#NUM!	#NUM!	#NUM!	#NUM!	#NUM!	#NUM!	#NUM!	#NUM!	#NUM!	#NUM!	#NUM!	#NUM!
BRI3B_HUMAN	MGF transformer	36460	1	1	9606.ENSP00000340761	BRI3-binding protein; Involved in tumorigenesis and may function by stabilizing p53/TP53	#NUM!	#NUM!	#NUM!	#NUM!	#NUM!	#NUM!	#NUM!	#NUM!	#NUM!	#NUM!	#NUM!	#NUM!	0.775713	0.877798	0	0
BRK1_HUMAN	MGF transformer	34373	1	1	9606.ENSP00000432472	"Protein BRICK1; Involved in regulation of actin and microtubule organization. Part of a WAVE complex that activates the Arp2/3 complex. As component of the WAVE1 complex, required for BDNF- NTRK2 endocytic trafficking and signaling from early endosomes (By similarity)"	0.193558	0.57965	0	0	0.554907	1.37251	0	0	0.598116	0.609267	0	0	0.00936012	2.25272	1	0
BROX_HUMAN	MGF transformer	24103	2	2	9606.ENSP00000343742	BRO1 domain-containing protein BROX; BRO1 domain and CAAX motif containing; Belongs to the BROX family	0.252595	1.76559	0	0	0.00477117	0.177102	0	1	0.0031102	0.126596	0	1	0.550072	1.39895	0	0
BST1_HUMAN	MGF transformer	12045	7	3	9606.ENSP00000265016	"ADP-ribosyl cyclase/cyclic ADP-ribose hydrolase 2; Synthesizes the second messagers cyclic ADP-ribose and nicotinate-adenine dinucleotide phosphate, the former a second messenger that elicits calcium release from intracellular stores. May be involved in pre-B-cell growth; Belongs to the ADP-ribosyl cyclase family"	0.0825649	0.638061	0	0	0.00034536	3.14532	1	0	0.0017087	3.45006	1	0	0.714394	0.911671	0	0
BTBDB_HUMAN	MGF transformer	8919	1	1	9606.ENSP00000280758	Ankyrin repeat and BTB/POZ domain-containing protein BTBD11; Ankyrin repeat domain containing	#NUM!	#NUM!	#NUM!	#NUM!	#NUM!	#NUM!	#NUM!	#NUM!	#NUM!	#NUM!	#NUM!	#NUM!	0.0217262	0.37626	0	1
BTBDG_HUMAN	MGF transformer	26281	1	1	9606.ENSP00000260723	BTB/POZ domain-containing protein 16; BTB domain containing 16	0.448384	1.57794	0	0	0.270838	0.390987	0	0	0.144606	0.423755	0	0	0.917732	0.922672	0	0
C102B_HUMAN	MGF transformer	26385	1	1	9606.ENSP00000353377	Coiled-coil domain containing 102B	0.428587	0.763132	0	0	0.675734	1.22015	0	0	0.849905	0.880864	0	0	0.30346	1.38517	0	0
C19L2_HUMAN	MGF transformer	35189	1	1	9606.ENSP00000282251	"CWF19-like protein 2; CWF19 like 2, cell cycle control; Belongs to the CWF19 family"	0.747678	1.14689	0	0	0.186555	0.487374	0	0	0.160951	0.355551	0	0	0.493194	1.37076	0	0
C1QBP_HUMAN	MGF transformer	33196	2	2	9606.ENSP00000225698	"Complement component 1 Q subcomponent-binding protein, mitochondrial; Is believed to be a multifunctional and multicompartmental protein involved in inflammation and infection processes, ribosome biogenesis, regulation of apoptosis, transcriptional regulation and pre-mRNA splicing. At the cell surface is thought to act as an endothelial receptor for plasma proteins of the complement and kallikre…	#NUM!	#NUM!	#NUM!	#NUM!	0.553504	0.644687	0	0	0.442102	0.550463	0	0	0.805634	1.17117	0	0
C1QB_HUMAN	MGF transformer	7616	5	3	9606.ENSP00000313967	"Complement C1q subcomponent subunit B; C1q associates with the proenzymes C1r and C1s to yield C1, the first component of the serum complement system. The collagen-like regions of C1q interact with the Ca(2+)-dependent C1r(2)C1s(2) proenzyme complex, and efficient activation of C1 takes place on interaction of the globular heads of C1q with the Fc regions of IgG or IgM antibody present in immune…	0.444887	1.2015	0	0	0.26273	0.716239	0	0	0.515635	0.765701	0	0	0.817105	0.935404	0	0
C1QC_HUMAN	MGF transformer	39926	2	2	9606.ENSP00000363770	"Complement C1q subcomponent subunit C; C1q associates with the proenzymes C1r and C1s to yield C1, the first component of the serum complement system. The collagen-like regions of C1q interact with the Ca(2+)-dependent C1r(2)C1s(2) proenzyme complex, and efficient activation of C1 takes place on interaction of the globular heads of C1q with the Fc regions of IgG or IgM antibody present in immune…	0.0517388	1.68492	0	0	0.0903426	0.550846	0	0	0.75421	0.875822	0	0	0.144774	0.628948	0	0
C1QR1_HUMAN	MGF transformer	10416	2	2	9606.ENSP00000246006	"Complement component C1q receptor; Receptor (or element of a larger receptor complex) for C1q, mannose-binding lectin (MBL2) and pulmonary surfactant protein A (SPA). May mediate the enhancement of phagocytosis in monocytes and macrophages upon interaction with soluble defense collagens. May play a role in intercellular adhesion; C-type lectin domain containing"	#NUM!	#NUM!	#NUM!	#NUM!	0.33262	1.82933	0	0	0.922404	0.929596	0	0	0.0998913	1.96788	0	0
C1R_HUMAN	MGF transformer	35970	7	3	9606.ENSP00000438615	"Complement C1r subcomponent; C1r B chain is a serine protease that combines with C1q and C1s to form C1, the first component of the classical pathway of the complement system; Belongs to the peptidase S1 family"	0.342222	1.27801	0	0	0.284511	1.34599	0	0	0.0345736	2.62304	1	0	0.0235683	0.513141	0	1
C1S_HUMAN	MGF transformer	28208	6	3	9606.ENSP00000385035	"Complement C1s subcomponent; C1s B chain is a serine protease that combines with C1q and C1r to form C1, the first component of the classical pathway of the complement system. C1r activates C1s so that it can, in turn, activate C2 and C4"	0.532478	0.898673	0	0	0.645207	1.12238	0	0	0.944919	1.01543	0	0	0.622584	1.10533	0	0
C2CD5_HUMAN	MGF transformer	19176	2	2	9606.ENSP00000443204	C2 domain-containing protein 5; Required for insulin-stimulated glucose transport and glucose transporter SLC2A4/GLUT4 translocation from intracellular glucose storage vesicle (GSV) to the plasma membrane (PM) in adipocytes. Binds phospholipid membranes in a calcium-dependent manner and is necessary for the optimal membrane fusion between SLC2A4/GLUT4 GSV and the PM; C2 domain containing	0.513157	0.876521	0	0	0.672907	1.12477	0	0	0.935142	0.975037	0	0	0.544598	1.15356	0	0
C43BP_HUMAN	MGF transformer	19315	1	1	9606.ENSP00000369862	Collagen type IV alpha-3-binding protein; Shelters ceramides and diacylglycerol lipids inside its START domain and mediates the intracellular trafficking of ceramides and diacylglycerol lipids in a non-vesicular manner; Pleckstrin homology domain containing	0.523867	0.74549	0	0	0.216421	2.90084	0	0	0.0674143	2.79654	0	0	0.943446	1.0373	0	0
C4BPA_HUMAN	MGF transformer	8827	12	3	9606.ENSP00000356037	"C4b-binding protein alpha chain; Controls the classical pathway of complement activation. It binds as a cofactor to C3b/C4b inactivator (C3bINA), which then hydrolyzes the complement fragment C4b. It also accelerates the degradation of the C4bC2a complex (C3 convertase) by dissociating the complement fragment C2a. Alpha chain binds C4b. It interacts also with anticoagulant protein S and with ser…	0.10701	1.53943	0	0	0.0430635	0.489998	0	1	0.244593	0.605781	0	0	0.486654	0.808869	0	0
C4BPB_HUMAN	MGF transformer	37293	1	1	9606.ENSP00000243611	"C4b-binding protein beta chain; Controls the classical pathway of complement activation. It binds as a cofactor to C3b/C4b inactivator (C3bINA), which then hydrolyzes the complement fragment C4b. It also accelerates the degradation of the C4bC2a complex (C3 convertase) by dissociating the complement fragment C2a. It also interacts with anticoagulant protein S and with serum amyloid P component. …	#NUM!	#NUM!	#NUM!	#NUM!	0.252573	0.273761	0	0	0.126692	0.0911022	0	0	#NUM!	#NUM!	#NUM!	#NUM!
C5AR1_HUMAN	MGF transformer	25338	1	1	9606.ENSP00000347197	"C5a anaphylatoxin chemotactic receptor 1; Receptor for the chemotactic and inflammatory peptide anaphylatoxin C5a. The ligand interacts with at least two sites on the receptor: a high-affinity site on the extracellular N-terminus, and a second site in the transmembrane region which activates downstream signaling events. Receptor activation stimulates chemotaxis, granule enzyme release, intracell…	0.2579	0.733274	0	0	0.00049307	3.22272	1	0	0.000349587	4.61296	1	0	0.124634	0.698623	0	0
CA220_HUMAN	MGF transformer	39081	1	1			0.269841	1.30204	0	0	0.148396	0.611498	0	0	0.250321	0.666859	0	0	0.746252	0.916982	0	0
CABIN_HUMAN	MGF transformer	19314	1	1	9606.ENSP00000381364	Calcineurin-binding protein cabin-1; May be required for replication-independent chromatin assembly. May serve as a negative regulator of T-cell receptor (TCR) signaling via inhibition of calcineurin. Inhibition of activated calcineurin is dependent on both PKC and calcium signals. Acts as a negative regulator of p53/TP53 by keeping p53 in an inactive state on chromatin at promoters of a subset o…	0.301411	1.22305	0	0	0.56911	1.15872	0	0	0.0595234	1.85862	0	0	0.0166389	0.623428	0	1
CAC1G_HUMAN	MGF transformer	22768	1	1	9606.ENSP00000352011	"Voltage-dependent T-type calcium channel subunit alpha-1G; Voltage-sensitive calcium channels (VSCC) mediate the entry of calcium ions into excitable cells and are also involved in a variety of calcium-dependent processes, including muscle contraction, hormone or neurotransmitter release, gene expression, cell motility, cell division and cell death. The isoform alpha-1G gives rise to T-type calc…	0.0310927	0.476225	0	1	0.000474259	4.977	1	0	0.000588283	4.6374	1	0	0.838959	1.07323	0	0
CACO1_HUMAN	MGF transformer	39464	1	1	9606.ENSP00000449960	"Calcium-binding and coiled-coil domain-containing protein 1; Functions as a coactivator for aryl hydrocarbon and nuclear receptors (NR). Recruited to promoters through its contact with the N-terminal basic helix-loop-helix-Per-Arnt-Sim (PAS) domain of transcription factors or coactivators, such as NCOA2. During ER-activation acts synergistically in combination with other NCOA2-binding proteins, …	0.242107	1.43513	0	0	0.134295	0.532092	0	0	0.253355	0.619135	0	0	0.688186	0.859412	0	0
CAD26_HUMAN	MGF transformer	21336	1	1	9606.ENSP00000339390	Cadherin-like protein 26; Cadherins are calcium-dependent cell adhesion proteins. They preferentially interact with themselves in a homophilic manner in connecting cells; cadherins may thus contribute to the sorting of heterogeneous cell types	0.596658	0.873238	0	0	0.0411036	2.1616	1	0	0.0126654	2.68653	1	0	0.414673	0.804609	0	0
CAF1A_HUMAN	MGF transformer	19514	1	1	9606.ENSP00000301280	"Chromatin assembly factor 1 subunit A; Core component of the CAF-1 complex, a complex thought to mediate chromatin assembly in DNA replication and DNA repair. Assembles histone octamers onto replicating DNA in vitro. CAF-1 performs the first step of the nucleosome assembly process, bringing newly synthesized histones H3 and H4 to replicating DNA; histones H2A/H2B can bind to this chromatin precu…	#NUM!	#NUM!	#NUM!	#NUM!	0.151113	7.01883	0	0	0.151251	3.01379	0	0	#NUM!	#NUM!	#NUM!	#NUM!
CAH1_HUMAN	MGF transformer	42575	6	3	9606.ENSP00000430656	Carbonic anhydrase 1; Reversible hydration of carbon dioxide. Can hydrates cyanamide to urea; Carbonic anhydrases	0.627609	0.791263	0	0	0.685834	1.33194	0	0	0.789753	1.09784	0	0	0.764054	1.21323	0	0
CAH2_HUMAN	MGF transformer	13397	6	3	9606.ENSP00000285379	Carbonic anhydrase 2; Essential for bone resorption and osteoclast differentiation (By similarity). Reversible hydration of carbon dioxide. Can hydrate cyanamide to urea. Involved in the regulation of fluid secretion into the anterior chamber of the eye. Contributes to intracellular pH regulation in the duodenal upper villous epithelium during proton-coupled peptide absorption. Stimulates the chl…	0.0144165	0.445054	0	1	0.0600211	2.36678	0	0	0.855556	1.09679	0	0	0.0388479	2.15791	1	0
CAH4_HUMAN	MGF transformer	31274	3	3	9606.ENSP00000300900	"Carbonic anhydrase 4; Reversible hydration of carbon dioxide. May stimulate the sodium/bicarbonate transporter activity of SLC4A4 that acts in pH homeostasis. It is essential for acid overload removal from the retina and retina epithelium, and acid release in the choriocapillaris in the choroid; Belongs to the alpha-carbonic anhydrase family"	0.516275	1.17803	0	0	0.972695	1.01262	0	0	0.152952	1.36831	0	0	0.359771	0.740053	0	0
CAH6_HUMAN	MGF transformer	24263	4	3	9606.ENSP00000366654	Carbonic anhydrase 6; Reversible hydration of carbon dioxide. Its role in saliva is unknown; Carbonic anhydrases	0.398866	1.5888	0	0	0.717588	1.30041	0	0	0.0501849	3.63301	0	0	0.142596	0.357943	0	0
CALCA_HUMAN : CALCB_HUMAN	MGF transformer	19112	1	1			#NUM!	#NUM!	#NUM!	#NUM!	#NUM!	#NUM!	#NUM!	#NUM!	#NUM!	#NUM!	#NUM!	#NUM!	#NUM!	#NUM!	#NUM!	#NUM!
CALL5_HUMAN	MGF transformer	35399	4	3	9606.ENSP00000369689	Calmodulin-like protein 5; Binds calcium. May be involved in terminal differentiation of keratinocytes; EF-hand domain containing	0.992362	1.00393	0	0	0.652211	0.816265	0	0	0.632397	0.701916	0	0	0.772005	1.16291	0	0
CALM_HUMAN	MGF transformer	8078	3	3			0.796379	1.04306	0	0	0.496959	1.16521	0	0	0.156516	1.41449	0	0	0.298305	0.823766	0	0
CALR_HUMAN	MGF transformer	15607	11	3	9606.ENSP00000320866	"Calreticulin; Calcium-binding chaperone that promotes folding, oligomeric assembly and quality control in the endoplasmic reticulum (ER) via the calreticulin/calnexin cycle. This lectin interacts transiently with almost all of the monoglucosylated glycoproteins that are synthesized in the ER. Interacts with the DNA-binding domain of NR3C1 and mediates its nuclear export. Involved in maternal gen…	0.649431	0.922583	0	0	0.0247612	1.67831	1	0	0.00124225	2.17551	1	0	0.173029	0.771457	0	0
CALX_HUMAN	MGF transformer	11597	8	3	9606.ENSP00000247461	"Calnexin; Calcium-binding protein that interacts with newly synthesized glycoproteins in the endoplasmic reticulum. It may act in assisting protein assembly and/or in the retention within the ER of unassembled protein subunits. It seems to play a major role in the quality control apparatus of the ER by the retention of incorrectly folded proteins. Associated with partial T-cell antigen receptor …	0.170052	0.785757	0	0	0.000778704	2.12725	1	0	0.00288241	2.4925	1	0	0.224237	0.853461	0	0
CAMP_HUMAN	MGF transformer	27929	10	3	9606.ENSP00000296435	"Cathelicidin antimicrobial peptide; Binds to bacterial lipopolysaccharides (LPS), has antibacterial activity; Endogenous ligands"	0.67901	1.08351	0	0	0.969728	1.00926	0	0	0.636333	1.1723	0	0	0.515743	0.860918	0	0
CAN12_HUMAN	MGF transformer	25355	1	1	9606.ENSP00000331636	Calpain-12; Calcium-regulated non-lysosomal thiol-protease; Calpains	0.458832	0.695046	0	0	0.000129638	14.5041	1	0	0.00014898	28.1517	1	0	0.0535098	0.515211	0	0
CAN1_HUMAN	MGF transformer	30680	12	3	9606.ENSP00000431984	Calpain-1 catalytic subunit; Calcium-regulated non-lysosomal thiol-protease which catalyzes limited proteolysis of substrates involved in cytoskeletal remodeling and signal transduction; Belongs to the peptidase C2 family	0.281979	0.781209	0	0	5.5723e-06	3.09017	1	0	1.20653e-05	4.7912	1	0	0.00461887	0.644968	0	1
CAN2_HUMAN	MGF transformer	17442	5	3	9606.ENSP00000295006	"Calpain-2 catalytic subunit; Calcium-regulated non-lysosomal thiol-protease which catalyzes limited proteolysis of substrates involved in cytoskeletal remodeling and signal transduction. Proteolytically cleaves MYOC at 'Arg-226'. Proteolytically cleaves CPEB3 following neuronal stimulation which abolishes CPEB3 translational repressor activity, leading to translation of CPEB3 target mRNAs (By si…	0.0246199	2.55395	1	0	0.00328396	0.240316	0	1	0.154314	0.400397	0	0	0.338396	0.600193	0	0
CAP1_HUMAN	MGF transformer	49072	17	3	9606.ENSP00000361883	"Adenylyl cyclase-associated protein 1; Directly regulates filament dynamics and has been implicated in a number of complex developmental and morphological processes, including mRNA localization and the establishment of cell polarity; Belongs to the CAP family"	0.290275	0.856738	0	0	0.0138414	1.60912	1	0	0.0049891	1.76965	1	0	0.550642	0.909287	0	0
CAP7_HUMAN	MGF transformer	25403	9	3	9606.ENSP00000233997	"Azurocidin; This is a neutrophil granule-derived antibacterial and monocyte- and fibroblast-specific chemotactic glycoprotein. Binds heparin. The cytotoxic action is limited to many species of Gram- negative bacteria; this specificity may be explained by a strong affinity of the very basic N-terminal half for the negatively charged lipopolysaccharides that are unique to the Gram-negative bacteri…	0.363298	0.783153	0	0	0.00102865	2.93237	1	0	9.09792e-05	4.38425	1	0	0.117097	0.668843	0	0
CAPG_HUMAN	MGF transformer	30726	9	3	9606.ENSP00000263867	Macrophage-capping protein; Calcium-sensitive protein which reversibly blocks the barbed ends of actin filaments but does not sever preformed actin filaments. May play an important role in macrophage function. May play a role in regulating cytoplasmic and/or nuclear structures through potential interactions with actin. May bind DNA; Gelsolin/villins	0.407916	0.893356	0	0	0.0503818	1.43162	0	0	0.00523955	1.54866	1	0	0.636322	0.92442	0	0
CAPZB_HUMAN	MGF transformer	29560	12	3	9606.ENSP00000401010	"F-actin-capping protein subunit beta; F-actin-capping proteins bind in a Ca(2+)-independent manner to the fast growing ends of actin filaments (barbed end) thereby blocking the exchange of subunits at these ends. Unlike other capping proteins (such as gelsolin and severin), these proteins do not sever actin filaments. Plays a role in the regulation of cell morphology and cytoskeletal organizatio…	0.342618	0.851106	0	0	0.0788036	1.45614	0	0	0.14891	1.46441	0	0	0.977974	0.994351	0	0
CAR11_HUMAN	MGF transformer	895	1	1	9606.ENSP00000380150	Caspase recruitment domain-containing protein 11; Involved in the costimulatory signal essential for T- cell receptor (TCR)-mediated T-cell activation. Its binding to DPP4 induces T-cell proliferation and NF-kappa-B activation in a T-cell receptor/CD3-dependent manner. Activates NF-kappa-B via BCL10 and IKK. Stimulates the phosphorylation of BCL10. Also activates the TORC1 signaling pathway; CBM …	#NUM!	#NUM!	#NUM!	#NUM!	0.403363	3.43794	0	0	0.694625	1.78447	0	0	0.555492	1.92659	0	0
CARL2_HUMAN	MGF transformer	5626	1	1	9606.ENSP00000334958	"Capping protein, Arp2/3 and myosin-I linker protein 2; Cell membrane-cytoskeleton-associated protein that plays a role in the regulation of actin polymerization at the barbed end of actin filaments. Prevents F-actin heterodimeric capping protein (CP) activity at the leading edges of migrating cells, and hence generates uncapped barbed ends and enhances actin polymerization. Plays a role in cell …	#NUM!	#NUM!	#NUM!	#NUM!	0.228797	1.86398	0	0	0.250499	1.82479	0	0	0.959328	1.02148	0	0
CASPC_HUMAN	MGF transformer	10502	1	1			0.567004	0.68709	0	0	0.665954	1.47832	0	0	0.97035	1.02771	0	0	0.676144	1.43846	0	0
CASQ2_HUMAN	MGF transformer	19288	1	1	9606.ENSP00000261448	"Calsequestrin-2; Calsequestrin is a high-capacity, moderate affinity, calcium-binding protein and thus acts as an internal calcium store in muscle. Calcium ions are bound by clusters of acidic residues at the protein surface, especially at the interface between subunits. Can bind around 60 Ca(2+) ions. Regulates the release of lumenal Ca(2+) via the calcium release channel RYR2; this plays an im…	0.957384	1.03411	0	0	0.399743	0.469953	0	0	0.132525	0.277254	0	0	0.460056	1.69502	0	0
CATA_HUMAN	MGF transformer	8432	27	3	9606.ENSP00000241052	"Catalase; Occurs in almost all aerobically respiring organisms and serves to protect cells from the toxic effects of hydrogen peroxide. Promotes growth of cells including T-cells, B-cells, myeloid leukemia cells, melanoma cells, mastocytoma cells and normal and transformed fibroblast cells; Belongs to the catalase family"	0.0153395	0.583797	0	1	0.00686377	2.32678	1	0	0.0334394	1.72376	1	0	0.250634	1.34983	0	0
CATB_HUMAN	MGF transformer	29037	6	3	9606.ENSP00000345672	Cathepsin B; Thiol protease which is believed to participate in intracellular degradation and turnover of proteins. Has also been implicated in tumor invasion and metastasis; Cathepsins	0.0291753	1.43729	0	0	0.00266849	0.511326	0	1	0.0168411	0.578376	0	1	0.501592	0.884072	0	0
CATC_HUMAN	MGF transformer	35313	10	3	9606.ENSP00000227266	"Dipeptidyl peptidase 1; Thiol protease. Has dipeptidylpeptidase activity. Active against a broad range of dipeptide substrates composed of both polar and hydrophobic amino acids. Proline cannot occupy the P1 position and arginine cannot occupy the P2 position of the substrate. Can act as both an exopeptidase and endopeptidase. Activates serine proteases such as elastase, cathepsin G and granzyme…	0.304094	0.845124	0	0	0.765198	0.934893	0	0	0.140984	0.657812	0	0	0.0295317	1.42122	0	0
CATD_HUMAN	MGF transformer	40387	15	3	9606.ENSP00000236671	Cathepsin D; Acid protease active in intracellular protein breakdown. Plays a role in APP processing following cleavage and activation by ADAM30 which leads to APP degradation. Involved in the pathogenesis of several diseases such as breast cancer and possibly Alzheimer disease; Cathepsins	0.728614	1.06865	0	0	0.192745	0.716897	0	0	0.0600024	0.622723	0	0	0.549234	1.15123	0	0
CATG_HUMAN	MGF transformer	9996	10	3	9606.ENSP00000216336	"Cathepsin G; Serine protease with trypsin- and chymotrypsin-like specificity. Cleaves complement C3. Has antibacterial activity against the Gram-negative bacterium P.aeruginosa, antibacterial activity is inhibited by LPS from P.aeruginosa, Z-Gly-Leu-Phe- CH2Cl and phenylmethylsulfonyl fluoride; Belongs to the peptidase S1 family"	0.0786513	0.622472	0	0	0.00041069	3.42123	1	0	0.000625709	3.83398	1	0	0.646257	0.892346	0	0
CATH_HUMAN	MGF transformer	32153	3	3	9606.ENSP00000220166	Pro-cathepsin H; Important for the overall degradation of proteins in lysosomes; Belongs to the peptidase C1 family	0.103791	1.60528	0	0	0.0174601	0.378486	0	1	0.00801045	0.412372	0	1	0.800193	0.917827	0	0
CATL1_HUMAN	MGF transformer	35086	3	3	9606.ENSP00000345344	Cathepsin L1; Important for the overall degradation of proteins in lysosomes; Cathepsins	0.516885	1.3054	0	0	0.787758	1.17278	0	0	0.105493	2.13216	0	0	0.234782	0.550043	0	0
CATS_HUMAN	MGF transformer	37392	3	3	9606.ENSP00000357981	Cathepsin S; Thiol protease. Key protease responsible for the removal of the invariant chain from MHC class II molecules. The bond- specificity of this proteinase is in part similar to the specificities of cathepsin L and cathepsin N; Cathepsins	0.382366	1.14346	0	0	0.602453	0.899362	0	0	0.815071	1.05102	0	0	0.425171	0.855701	0	0
CATZ_HUMAN	MGF transformer	43725	3	3	9606.ENSP00000217131	Cathepsin Z; Exhibits carboxy-monopeptidase as well as carboxy- dipeptidase activity; Cathepsins	0.322234	1.28917	0	0	0.115897	0.566221	0	0	0.230839	0.571441	0	0	0.96933	0.990864	0	0
CAYP1_HUMAN	MGF transformer	26584	6	3	9606.ENSP00000484912	Calcyphosin; Calcium-binding protein. May play a role in cellular signaling events (Potential); EF-hand domain containing	0.68351	0.899614	0	0	0.516301	1.26882	0	0	0.402724	1.26516	0	0	0.993125	1.0029	0	0
CAZA1_HUMAN	MGF transformer	34284	4	3	9606.ENSP00000263168	"F-actin-capping protein subunit alpha-1; F-actin-capping proteins bind in a Ca(2+)-independent manner to the fast growing ends of actin filaments (barbed end) thereby blocking the exchange of subunits at these ends. Unlike other capping proteins (such as gelsolin and severin), these proteins do not sever actin filaments. May play a role in the formation of epithelial cell junctions"	0.167565	0.750782	0	0	0.14752	1.49806	0	0	0.539875	1.23238	0	0	0.408369	1.21559	0	0
CAZA2_HUMAN	MGF transformer	34893	2	2	9606.ENSP00000354947	"F-actin-capping protein subunit alpha-2; F-actin-capping proteins bind in a Ca(2+)-independent manner to the fast growing ends of actin filaments (barbed end) thereby blocking the exchange of subunits at these ends. Unlike other capping proteins (such as gelsolin and severin), these proteins do not sever actin filaments"	0.721236	0.878926	0	0	0.595248	1.32223	0	0	0.45447	1.30622	0	0	0.979119	1.01226	0	0
CBG_HUMAN	MGF transformer	37418	3	3	9606.ENSP00000342850	Corticosteroid-binding globulin; Major transport protein for glucocorticoids and progestins in the blood of almost all vertebrate species; Serpin peptidase inhibitors	0.34908	1.25394	0	0	0.909111	0.96545	0	0	0.332092	1.40464	0	0	0.221888	0.68733	0	0
CBL_HUMAN	MGF transformer	19294	2	2	9606.ENSP00000264033	"E3 ubiquitin-protein ligase CBL; Adapter protein that functions as a negative regulator of many signaling pathways that are triggered by activation of cell surface receptors. Acts as an E3 ubiquitin-protein ligase, which accepts ubiquitin from specific E2 ubiquitin-conjugating enzymes, and then transfers it to substrates promoting their degradation by the proteasome. Recognizes activated recepto…	0.0937213	0.485639	0	0	0.188635	1.93979	0	0	0.866342	0.894084	0	0	0.157998	2.16959	0	0
CBPB1_HUMAN	MGF transformer	29219	2	2	9606.ENSP00000417222	M14 carboxypeptidases; Belongs to the peptidase M14 family	0.387782	0.731356	0	0	0.00102592	4.29813	1	0	0.000283422	6.74551	1	0	0.225277	0.637185	0	0
CBPB2_HUMAN	MGF transformer	30275	2	2	9606.ENSP00000181383	Carboxypeptidase B2; Cleaves C-terminal arginine or lysine residues from biologically active peptides such as kinins or anaphylatoxins in the circulation thereby regulating their activities. Down- regulates fibrinolysis by removing C-terminal lysine residues from fibrin that has already been partially degraded by plasmin; Belongs to the peptidase M14 family	0.0951345	1.45036	0	0	0.410598	0.783957	0	0	0.489686	1.25644	0	0	0.0800424	0.62395	0	0
CBPE_HUMAN	MGF transformer	11613	1	1	9606.ENSP00000386104	Carboxypeptidase E; Removes residual C-terminal Arg or Lys remaining after initial endoprotease cleavage during prohormone processing. Processes proinsulin; Belongs to the peptidase M14 family	0.717789	0.894747	0	0	0.350348	0.703923	0	0	0.178551	0.462782	0	0	0.230569	1.52107	0	0
CBR1_HUMAN	MGF transformer	35729	4	3	9606.ENSP00000290349	"Carbonyl reductase [NADPH] 1; NADPH-dependent reductase with broad substrate specificity. Catalyzes the reduction of a wide variety of carbonyl compounds including quinones, prostaglandins, menadione, plus various xenobiotics. Catalyzes the reduction of the antitumor anthracyclines doxorubicin and daunorubicin to the cardiotoxic compounds doxorubicinol and daunorubicinol. Can convert prostagland…	0.0461932	2.20515	1	0	0.0207125	0.279353	0	1	0.240693	0.42261	0	0	0.248304	0.66102	0	0
CBX3_HUMAN	MGF transformer	32416	3	3	9606.ENSP00000336687	"Chromobox protein homolog 3; Seems to be involved in transcriptional silencing in heterochromatin-like complexes. Recognizes and binds histone H3 tails methylated at 'Lys-9', leading to epigenetic repression. May contribute to the association of the heterochromatin with the inner nuclear membrane through its interaction with lamin B receptor (LBR). Involved in the formation of functional kinetoc…	0.657373	0.912136	0	0	0.492126	1.2232	0	0	0.444806	1.21492	0	0	0.979068	1.00682	0	0
CC141_HUMAN	MGF transformer	20273	1	1	9606.ENSP00000395995	Coiled-coil domain-containing protein 141; Plays a critical role in radial migration and centrosomal function; Immunoglobulin like domain containing	#NUM!	#NUM!	#NUM!	#NUM!	0.279716	1.62652	0	0	0.270541	0.832129	0	0	0.0349696	1.95464	1	0
CC14C_HUMAN	MGF transformer	5722	1	1			0.126306	2.04788	0	0	0.010604	0.212629	0	1	0.00255248	0.210373	0	1	0.984307	1.01072	0	0
CC151_HUMAN	MGF transformer	22453	1	1	9606.ENSP00000348757	Coiled-coil domain-containing protein 151; Ciliary protein involved in outer dynein arm assembly and required for motile cilia function	0.876218	1.09757	0	0	0.332703	2.27937	0	0	0.175415	5.10502	0	0	0.0660198	0.446496	0	0
CC177_HUMAN	MGF transformer	20251	1	1	9606.ENSP00000469474	Coiled-coil domain containing 177	#NUM!	#NUM!	#NUM!	#NUM!	0.14889	0.623933	0	0	0.121761	0.345017	0	0	0.126214	1.80841	0	0
CC183_HUMAN	MGF transformer	34997	1	1	9606.ENSP00000338013	Coiled-coil domain containing 183	0.226991	1.65536	0	0	0.0886343	0.349409	0	0	0.0389491	0.391188	0	1	0.823129	0.893198	0	0
CCD14_HUMAN	MGF transformer	19787	1	1	9606.ENSP00000420180	Coiled-coil domain-containing protein 14; Negatively regulates centriole duplication. Negatively regulates CEP63 and CDK2 centrosomal localization	0.0205883	2.23405	1	0	0.132972	0.468901	0	0	0.865271	1.08609	0	0	0.0307013	0.431733	0	1
CCD65_HUMAN	MGF transformer	6475	1	1	9606.ENSP00000312706	"Coiled-coil domain-containing protein 65; May play a role in motile cilia function, possibly by acting on the assembly of the nexin-dynein regulatory complex; Belongs to the CCDC65 family"	0.934723	0.971634	0	0	0.379042	1.58703	0	0	0.0663284	2.05818	0	0	0.540961	0.771088	0	0
CCNF_HUMAN	MGF transformer	22166	2	2	9606.ENSP00000380256	"Cyclin-F; Substrate recognition component of a SCF (SKP1-CUL1-F- box protein) E3 ubiquitin-protein ligase complex which mediates the ubiquitination and subsequent proteasomal degradation of CP110 during G2 phase, thereby acting as an inhibitor of centrosome reduplication; Belongs to the cyclin family. Cyclin AB subfamily"	0.952165	1.01821	0	0	0.563903	1.28283	0	0	0.409974	1.6078	0	0	0.393646	0.797878	0	0
CD14_HUMAN	MGF transformer	9413	3	3	9606.ENSP00000304236	"Monocyte differentiation antigen CD14; Coreceptor for bacterial lipopolysaccharide. In concert with LBP, binds to monomeric lipopolysaccharide and delivers it to the LY96/TLR4 complex, thereby mediating the innate immune response to bacterial lipopolysaccharide (LPS). Acts via MyD88, TIRAP and TRAF6, leading to NF-kappa-B activation, cytokine secretion and the inflammatory response. Acts as a co…	0.0284723	2.01203	1	0	0.0395302	0.414966	0	1	0.441378	0.725613	0	0	0.162151	0.571884	0	0
CD177_HUMAN	MGF transformer	40879	5	3	9606.ENSP00000479536	"CD177 antigen; In association with beta-2 integrin heterodimer ITGAM/CD11b and ITGB2/CD18, mediates activation of TNF-alpha primed neutrophils including degranulation and superoxide production. In addition, by preventing beta-2 integrin internalization and attenuating chemokine signaling favors adhesion over migration. Heterophilic interaction with PECAM1 on endothelial cells plays a role in neu…	0.196308	0.606982	0	0	0.0336809	3.10768	1	0	0.01804	3.09014	1	0	0.990053	1.00568	0	0
CD320_HUMAN	MGF transformer	21532	1	1	9606.ENSP00000301458	CD320 antigen; Receptor for transcobalamin saturated with cobalamin (TCbl). Plays an important role in cobalamin uptake. Plasma membrane protein that is expressed on follicular dendritic cells (FDC) and mediates interaction with germinal center B cells. Functions as costimulator to promote B cell responses to antigenic stimuli; promotes B cell differentiation and proliferation. Germinal center-B …	#NUM!	#NUM!	#NUM!	#NUM!	0.00281982	0.215065	0	1	0.00905944	0.171312	0	1	0.594432	1.2554	0	0
CD36_HUMAN	MGF transformer	42907	1	1	9606.ENSP00000399421	"Platelet glycoprotein 4; Multifunctional glycoprotein that acts as receptor for a broad range of ligands. Ligands can be of proteinaceous nature like thrombospondin, fibronectin, collagen or amyloid-beta as well as of lipidic nature such as oxidized low-density lipoprotein (oxLDL), anionic phospholipids, long-chain fatty acids and bacterial diacylated lipopeptides. They are generally multivalent…	#NUM!	#NUM!	#NUM!	#NUM!	0.608246	0.606166	0	0	0.98529	0.976794	0	0	0.576359	0.620567	0	0
CD44_HUMAN	MGF transformer	25557	1	1	9606.ENSP00000398632	"CD44 antigen; Receptor for hyaluronic acid (HA). Mediates cell-cell and cell-matrix interactions through its affinity for HA, and possibly also through its affinity for other ligands such as osteopontin, collagens, and matrix metalloproteinases (MMPs). Adhesion with HA plays an important role in cell migration, tumor growth and progression. In cancer cells, may play an important role in invadopo…	0.371389	1.46586	0	0	0.956424	0.968508	0	0	0.178498	1.86453	0	0	0.233513	0.519437	0	0
CD47_HUMAN	MGF transformer	21259	1	1	9606.ENSP00000355361	"Leukocyte surface antigen CD47; Has a role in both cell adhesion by acting as an adhesion receptor for THBS1 on platelets, and in the modulation of integrins. Plays an important role in memory formation and synaptic plasticity in the hippocampus (By similarity). Receptor for SIRPA, binding to which prevents maturation of immature dendritic cells and inhibits cytokine production by mature dendrit…	0.780109	0.929615	0	0	0.00927475	2.56734	1	0	6.09211e-05	3.86962	1	0	0.119686	0.66346	0	0
CD59_HUMAN	MGF transformer	30515	5	3	9606.ENSP00000379191	"CD59 glycoprotein; Potent inhibitor of the complement membrane attack complex (MAC) action. Acts by binding to the C8 and/or C9 complements of the assembling MAC, thereby preventing incorporation of the multiple copies of C9 required for complete formation of the osmolytic pore. This inhibitor appears to be species-specific. Involved in signal transduction for T-cell activation complexed to a pr…	0.61549	1.09198	0	0	0.064941	0.646191	0	0	0.00639398	0.538021	0	1	0.360152	1.20105	0	0
CD5L_HUMAN	MGF transformer	11688	5	3	9606.ENSP00000357156	"CD5 antigen-like; Secreted protein that acts as a key regulator of lipid synthesis: mainly expressed by macrophages in lymphoid and inflammed tissues and regulates mechanisms in inflammatory responses, such as infection or atherosclerosis. Able to inhibit lipid droplet size in adipocytes. Following incorporation into mature adipocytes via CD36-mediated endocytosis, associates with cytosolic FASN…	0.621862	0.882559	0	0	0.719826	1.14356	0	0	0.962436	1.01652	0	0	0.685963	1.12497	0	0
CD63_HUMAN	MGF transformer	28103	2	2	9606.ENSP00000447730	"CD63 antigen; Functions as cell surface receptor for TIMP1 and plays a role in the activation of cellular signaling cascades. Plays a role in the activation of ITGB1 and integrin signaling, leading to the activation of AKT, FAK/PTK2 and MAP kinases. Promotes cell survival, reorganization of the actin cytoskeleton, cell adhesion, spreading and migration, via its role in the activation of AKT and …	0.177224	0.718038	0	0	0.000460842	2.91068	1	0	9.66959e-06	3.70801	1	0	0.334929	0.78497	0	0
CD68_HUMAN	MGF transformer	11411	1	1	9606.ENSP00000250092	"Macrosialin; Could play a role in phagocytic activities of tissue macrophages, both in intracellular lysosomal metabolism and extracellular cell-cell and cell-pathogen interactions. Binds to tissue- and organ-specific lectins or selectins, allowing homing of macrophage subsets to particular sites. Rapid recirculation of CD68 from endosomes and lysosomes to the plasma membrane may allow macrophag…	0.914305	0.960233	0	0	0.901201	0.936045	0	0	0.683289	0.818724	0	0	0.768067	1.1433	0	0
CD82_HUMAN	MGF transformer	11429	1	1	9606.ENSP00000227155	CD82 antigen; Associates with CD4 or CD8 and delivers costimulatory signals for the TCR/CD3 pathway; Belongs to the tetraspanin (TM4SF) family	0.80981	0.90627	0	0	0.334867	1.78247	0	0	0.059062	2.34572	0	0	0.57318	0.759883	0	0
CD97_HUMAN	MGF transformer	42567	1	1	9606.ENSP00000242786	CD97 antigen; Receptor potentially involved in both adhesion and signaling processes early after leukocyte activation. Plays an essential role in leukocyte migration (By similarity); Belongs to the G-protein coupled receptor 2 family. LN-TM7 subfamily	#NUM!	#NUM!	#NUM!	#NUM!	0.135506	2.94355	0	0	0.536765	1.71272	0	0	0.199659	1.71864	0	0
CD9_HUMAN	MGF transformer	34139	1	1	9606.ENSP00000371958	"CD9 antigen; Involved in platelet activation and aggregation. Regulates paranodal junction formation. Involved in cell adhesion, cell motility and tumor metastasis. Required for sperm-egg fusion; Belongs to the tetraspanin (TM4SF) family"	0.605214	1.14064	0	0	0.381562	1.30569	0	0	0.102476	2.03017	0	0	0.135891	0.643141	0	0
CDC42_HUMAN	MGF transformer	23538	3	3	9606.ENSP00000383118	"Cell division control protein 42 homolog; Plasma membrane-associated small GTPase which cycles between an active GTP-bound and an inactive GDP-bound state. In active state binds to a variety of effector proteins to regulate cellular responses. Involved in epithelial cell polarization processes. Regulates the bipolar attachment of spindle microtubules to kinetochores before chromosome congression…	0.297047	0.846129	0	0	0.252583	1.3079	0	0	0.503881	1.19741	0	0	0.580789	1.09227	0	0
CDCA2_HUMAN	MGF transformer	19681	1	1	9606.ENSP00000328228	"Cell division cycle-associated protein 2; Regulator of chromosome structure during mitosis required for condensin-depleted chromosomes to retain their compact architecture through anaphase. Acts by mediating the recruitment of phopsphatase PP1-gamma subunit (PPP1CC) to chromatin at anaphase and into the following interphase. At anaphase onset, its association with chromatin targets a pool of PPP…	#NUM!	#NUM!	#NUM!	#NUM!	#NUM!	#NUM!	#NUM!	#NUM!	0.42889	0.397872	0	0	#NUM!	#NUM!	#NUM!	#NUM!
CDD_HUMAN	MGF transformer	40949	7	3	9606.ENSP00000364212	Cytidine deaminase; This enzyme scavenges exogenous and endogenous cytidine and 2'-deoxycytidine for UMP synthesis	0.276667	0.795184	0	0	0.0788918	1.67052	0	0	0.0296615	1.65666	1	0	0.974752	1.00837	0	0
CDK20_HUMAN	MGF transformer	5757	1	1	9606.ENSP00000322343	"Cyclin-dependent kinase 20; Required for high-level Shh responses in the developing neural tube. Together with TBC1D32, controls the structure of the primary cilium by coordinating assembly of the ciliary membrane and axoneme, allowing GLI2 to be properly activated in response to SHH signaling (By similarity). Involved in cell growth. Activates CDK2, a kinase involved in the control of the cell …	#NUM!	#NUM!	#NUM!	#NUM!	0.0385981	3.95546	1	0	0.0286515	4.40446	1	0	0.803293	0.898058	0	0
CDN2D_HUMAN	MGF transformer	21754	1	1	9606.ENSP00000377224	Cyclin-dependent kinase 4 inhibitor D; Interacts strongly with CDK4 and CDK6 and inhibits them; Belongs to the CDKN2 cyclin-dependent kinase inhibitor family	0.32758	1.60956	0	0	0.366685	0.524369	0	0	0.661458	0.753771	0	0	0.524365	0.695661	0	0
CDO1_HUMAN	MGF transformer	19793	1	1	9606.ENSP00000250535	"Cysteine dioxygenase type 1; Initiates several important metabolic pathways related to pyruvate and several sulfurate compounds including sulfate, hypotaurine and taurine. Critical regulator of cellular cysteine concentrations. Has an important role in maintaining the hepatic concentation of intracellular free cysteine within a proper narrow range"	#NUM!	#NUM!	#NUM!	#NUM!	#NUM!	#NUM!	#NUM!	#NUM!	#NUM!	#NUM!	#NUM!	#NUM!	#NUM!	#NUM!	#NUM!	#NUM!
CDYL1_HUMAN	MGF transformer	33368	1	1			0.129788	1.56648	0	0	0.00411945	0.324898	0	1	0.00367189	0.300972	0	1	0.807351	1.0795	0	0
CE350_HUMAN	MGF transformer	26128	2	2	9606.ENSP00000356579	"Centrosome-associated protein 350; Plays an essential role in centriole growth by stabilizing a procentriolar seed composed of at least, SASS6 and CENPJ. Required for anchoring microtubules to the centrosomes and for the integrity of the microtubule network. Recruits PPARA to discrete subcellular compartments and thereby modulates PPARA activity. Required for ciliation"	0.893308	1.06382	0	0	0.796166	1.16274	0	0	0.617585	1.45942	0	0	0.686891	0.796713	0	0
CEAM1_HUMAN	MGF transformer	22525	5	3	9606.ENSP00000161559	"Carcinoembryonic antigen-related cell adhesion molecule 1; Isoform 1: Cell adhesion protein that mediates homophilic cell adhesion in a calcium-independent manner (By similarity). Plays a role as coinhibitory receptor in immune response, insulin action and functions also as an activator during angiogenesis. Its coinhibitory receptor function is phosphorylation- and PTPN6 -dependent, which in tur…	0.121414	0.565103	0	0	0.00133879	4.88997	1	0	0.0119802	6.09216	1	0	0.240954	0.802666	0	0
CEAM5_HUMAN	MGF transformer	22525	5	3	9606.ENSP00000221992	Carcinoembryonic antigen-related cell adhesion molecule 5; Cell surface glycoprotein that plays a role in cell adhesion and in intracellular signaling. Receptor for E.coli Dr adhesins; CD molecules	0.173266	0.82964	0	0	0.0167299	1.53973	1	0	0.026506	1.5454	1	0	0.981292	0.996333	0	0
CEAM6_HUMAN	MGF transformer	43006	3	3	9606.ENSP00000199764	Carcinoembryonic antigen related cell adhesion molecule family; Belongs to the immunoglobulin superfamily. CEA family	0.434836	0.637685	0	0	0.0748464	4.09669	0	0	0.0144676	5.51318	1	0	0.666239	0.743072	0	0
CEAM8_HUMAN	MGF transformer	22525	4	3	9606.ENSP00000244336	Carcinoembryonic antigen related cell adhesion molecule family; Belongs to the immunoglobulin superfamily. CEA family	0.21976	0.697933	0	0	0.0018612	3.20439	1	0	0.00123135	4.18253	1	0	0.336711	0.766137	0	0
CEBPG_HUMAN	MGF transformer	24095	1	1	9606.ENSP00000284000	"CCAAT/enhancer-binding protein gamma; Transcription factor that binds to the promoter and the enhancer regions of target genes. Binds to the enhancer element PRE-I (positive regulatory element-I) of the IL-4 gene. Binds to the promoter and the enhancer of the immunoglobulin heavy chain. Binds to GPE1, a cis-acting element in the G-CSF gene promoter; Belongs to the bZIP family. C/EBP subfamily"	0.0519059	2.17687	0	0	0.00708768	0.21899	0	1	0.0497889	0.267925	0	1	0.573168	0.817355	0	0
CECR1_HUMAN	MGF transformer	10655	1	1			#NUM!	#NUM!	#NUM!	#NUM!	0.388352	1.85166	0	0	0.533683	1.63428	0	0	0.830056	1.13301	0	0
CENPK_HUMAN	MGF transformer	5758	1	1	9606.ENSP00000379911	"Centromere protein K; Component of the CENPA-CAD (nucleosome distal) complex, a complex recruited to centromeres which is involved in assembly of kinetochore proteins, mitotic progression and chromosome segregation. May be involved in incorporation of newly synthesized CENPA into centromeres via its interaction with the CENPA-NAC complex. Acts in coordination with KNL1 to recruit the NDC80 compl…	#NUM!	#NUM!	#NUM!	#NUM!	0.10063	1.76085	0	0	0.140481	2.54386	0	0	0.266912	0.692196	0	0
CERU_HUMAN	MGF transformer	32387	37	3	9606.ENSP00000264613	"Ceruloplasmin; Ceruloplasmin is a blue, copper-binding (6-7 atoms per molecule) glycoprotein. It has ferroxidase activity oxidizing Fe(2+) to Fe(3+) without releasing radical oxygen species. It is involved in iron transport across the cell membrane. Provides Cu(2+) ions for the ascorbate-mediated deaminase degradation of the heparan sulfate chains of GPC1. May also play a role in fetal lung deve…	0.0237896	1.38368	0	0	0.0484713	0.702904	0	0	0.823694	0.951791	0	0	0.0908417	0.738506	0	0
CES1P_HUMAN	MGF transformer	29827	1	1			0.00739927	0.542412	0	1	7.28044e-05	3.24374	1	0	0.000289287	2.73039	1	0	0.475907	1.18802	0	0
CF141_HUMAN	MGF transformer	20148	1	1	9606.ENSP00000434602	Uncharacterized protein C6orf141; Chromosome 6 open reading frame 141	#NUM!	#NUM!	#NUM!	#NUM!	#NUM!	#NUM!	#NUM!	#NUM!	#NUM!	#NUM!	#NUM!	#NUM!	#NUM!	#NUM!	#NUM!	#NUM!
CFA52_HUMAN	MGF transformer	63208	1	1	9606.ENSP00000339449	Cilia- and flagella-associated protein 52; May play a role in cell growth and/or survival	#NUM!	#NUM!	#NUM!	#NUM!	0.83629	1.11351	0	0	#NUM!	#NUM!	#NUM!	#NUM!	#NUM!	#NUM!	#NUM!	#NUM!
CFA57_HUMAN	MGF transformer	21798	1	1	9606.ENSP00000479773	Cilia and flagella associated protein 57	0.379662	1.5449	0	0	0.417245	1.71428	0	0	0.00014674	5.64894	1	0	0.0548402	0.303469	0	0
CFA58_HUMAN	MGF transformer	21263	1	1	9606.ENSP00000358718	Cilia and flagella associated protein 58; Belongs to the CFAP58 family	0.0431596	0.48653	0	1	0.0834998	2.17797	0	0	0.877672	1.10849	0	0	0.0719167	1.96481	0	0
CFAB_HUMAN	MGF transformer	10047	28	3	9606.ENSP00000416561	"Complement factor B; Factor B which is part of the alternate pathway of the complement system is cleaved by factor D into 2 fragments: Ba and Bb. Bb, a serine protease, then combines with complement factor 3b to generate the C3 or C5 convertase. It has also been implicated in proliferation and differentiation of preactivated B- lymphocytes, rapid spreading of peripheral blood monocytes, stimulat…	0.369931	1.29806	0	0	0.0149606	0.422422	0	1	0.017104	0.343616	0	1	0.53556	1.22934	0	0
CFAH_HUMAN	MGF transformer	30879	40	3	9606.ENSP00000356399	Complement factor H; Factor H functions as a cofactor in the inactivation of C3b by factor I and also increases the rate of dissociation of the C3bBb complex (C3 convertase) and the (C3b)NBB complex (C5 convertase) in the alternative complement pathway	0.0396218	1.91077	1	0	0.218839	0.573821	0	0	0.793426	1.17784	0	0	0.00496988	0.487182	0	1
CFAI_HUMAN	MGF transformer	39888	11	3	9606.ENSP00000378130	Complement factor I; Responsible for cleaving the alpha-chains of C4b and C3b in the presence of the cofactors C4-binding protein and factor H respectively; Belongs to the peptidase S1 family	0.0405011	1.66741	1	0	4.48903e-05	0.306031	0	1	0.0010793	0.302375	0	1	0.963572	1.01209	0	0
CG055_HUMAN	MGF transformer	31573	1	1			0.439519	1.69719	0	0	0.816287	0.800866	0	0	0.40217	1.84748	0	0	0.348134	0.43349	0	0
CGB1_HUMAN : CGB2_HUMAN : CGB3_HUMAN : CGB7_HUMAN	MGF transformer	23889	1	1			0.169132	0.652248	0	0	0.643903	1.18495	0	0	0.405073	0.632537	0	0	0.0912768	1.87332	0	0
CH10_HUMAN	MGF transformer	6941	2	2	9606.ENSP00000233893	"10 kDa heat shock protein, mitochondrial; Co-chaperonin implicated in mitochondrial protein import and macromolecular assembly. Together with Hsp60, facilitates the correct folding of imported proteins. May also prevent misfolding and promote the refolding and proper assembly of unfolded polypeptides generated under stress conditions in the mitochondrial matrix. The functional units of these cha…	0.0360665	0.507095	0	1	0.028255	2.70824	1	0	0.338166	1.75766	0	0	0.152474	1.54082	0	0
CH3L1_HUMAN	MGF transformer	35229	12	3	9606.ENSP00000255409	"Chitinase-3-like protein 1; Carbohydrate-binding lectin with a preference for chitin. Has no chitinase activity. May play a role in tissue remodeling and in the capacity of cells to respond to and cope with changes in their environment. Plays a role in T-helper cell type 2 (Th2) inflammatory response and IL-13-induced inflammation, regulating allergen sensitization, inflammatory cell apoptosis, …	0.142602	0.67051	0	0	0.000353767	3.12482	1	0	0.00515916	3.72455	1	0	0.492895	0.838977	0	0
CH60_HUMAN	MGF transformer	9068	7	3	9606.ENSP00000373620	"60 kDa heat shock protein, mitochondrial; Chaperonin implicated in mitochondrial protein import and macromolecular assembly. Together with Hsp10, facilitates the correct folding of imported proteins. May also prevent misfolding and promote the refolding and proper assembly of unfolded polypeptides generated under stress conditions in the mitochondrial matrix. The functional units of these chaper…	0.630983	1.12754	0	0	0.5935	0.820246	0	0	0.607237	0.870337	0	0	0.847698	0.942447	0	0
CHAD_HUMAN	MGF transformer	37237	1	1	9606.ENSP00000423812	"Chondroadherin; Promotes attachment of chondrocytes, fibroblasts, and osteoblasts. This binding is mediated (at least for chondrocytes and fibroblasts) by the integrin alpha(2)beta(1). May play an important role in the regulation of chondrocyte growth and proliferation (By similarity); Belongs to the small leucine-rich proteoglycan (SLRP) family. SLRP class IV subfamily"	#NUM!	#NUM!	#NUM!	#NUM!	0.908793	1.08627	0	0	0.574156	0.631007	0	0	0.27882	1.72148	0	0
CHD7_HUMAN	MGF transformer	34635	1	1	9606.ENSP00000392028	Chromodomain-helicase-DNA-binding protein 7; Probable transcription regulator. Maybe involved in the in 45S precursor rRNA production; DNA helicases	#NUM!	#NUM!	#NUM!	#NUM!	#NUM!	#NUM!	#NUM!	#NUM!	#NUM!	#NUM!	#NUM!	#NUM!	#NUM!	#NUM!	#NUM!	#NUM!
CHIT1_HUMAN	MGF transformer	13074	13	3	9606.ENSP00000356198	"Chitotriosidase-1; Degrades chitin, chitotriose and chitobiose. May participate in the defense against nematodes and other pathogens. Isoform 3 has no enzymatic activity; Belongs to the glycosyl hydrolase 18 family. Chitinase class II subfamily"	0.604919	1.18341	0	0	0.268484	0.602573	0	0	0.20946	0.548183	0	0	0.798372	1.09922	0	0
CHM2A_HUMAN	MGF transformer	5594	1	1	9606.ENSP00000469240	"Charged multivesicular body protein 2a; Probable core component of the endosomal sorting required for transport complex III (ESCRT-III) which is involved in multivesicular bodies (MVBs) formation and sorting of endosomal cargo proteins into MVBs. MVBs contain intraluminal vesicles (ILVs) that are generated by invagination and scission from the limiting membrane of the endosome and mostly are del…	0.374274	0.571108	0	0	0.646642	1.4873	0	0	0.745874	0.736368	0	0	0.296402	2.01978	0	0
CHPF2_HUMAN	MGF transformer	28201	1	1	9606.ENSP00000035307	Chondroitin sulfate glucuronyltransferase; Transfers glucuronic acid (GlcUA) from UDP-GlcUA to N- acetylgalactosamine residues on the non-reducing end of the elongating chondroitin polymer. Has no N- acetylgalactosaminyltransferase activity; Beta 3-glycosyltransferases	0.14814	1.241	0	0	0.0135871	0.604942	0	1	0.0197275	0.600679	0	1	0.964314	1.0071	0	0
CIB1_HUMAN	MGF transformer	36638	3	3			0.457378	1.31193	0	0	0.0508105	0.369867	0	0	0.0053105	0.276503	0	1	0.474624	1.33766	0	0
CISY_HUMAN	MGF transformer	29306	3	3	9606.ENSP00000342056	"Citrate synthase, mitochondrial; Citrate synthase"	0.421349	0.600849	0	0	0.465813	1.83513	0	0	0.862546	1.18647	0	0	0.578256	1.54672	0	0
CK5P2_HUMAN : MYOME_HUMAN	MGF transformer	21940	1	1			0.249575	1.38985	0	0	0.469368	0.804566	0	0	0.691054	1.21976	0	0	0.254194	0.659611	0	0
CLC7A_HUMAN	MGF transformer	31889	1	1	9606.ENSP00000302569	"C-type lectin domain family 7 member A; Lectin that functions as pattern receptor specific for beta-1,3-linked and beta-1,6-linked glucans, such as cell wall constituents from pathogenic bacteria and fungi. Necessary for the TLR2-mediated inflammatory response and for TLR2-mediated activation of NF-kappa-B. Enhances cytokine production in macrophages and dendritic cells. Mediates production of r…	#NUM!	#NUM!	#NUM!	#NUM!	#NUM!	#NUM!	#NUM!	#NUM!	#NUM!	#NUM!	#NUM!	#NUM!	#NUM!	#NUM!	#NUM!	#NUM!
CLCA1_HUMAN	MGF transformer	24238	5	3	9606.ENSP00000234701	"Calcium-activated chloride channel regulator 1; May be involved in mediating calcium-activated chloride conductance. May play critical roles in goblet cell metaplasia, mucus hypersecretion, cystic fibrosis and AHR. May be involved in the regulation of mucus production and/or secretion by goblet cells. Involved in the regulation of tissue inflammation in the innate immune response. May play a rol…	0.0358844	0.39279	0	1	0.00158524	7.17053	1	0	2.35502e-07	6.30214	1	0	0.797592	1.13779	0	0
CLCKA_HUMAN	MGF transformer	28032	1	1	9606.ENSP00000332771	"Chloride channel protein ClC-Ka; Voltage-gated chloride channel. Chloride channels have several functions including the regulation of cell volume; membrane potential stabilization, signal transduction and transepithelial transport. May be important in urinary concentrating mechanisms; Belongs to the chloride channel (TC 2.A.49) family. CLCNKA subfamily"	#NUM!	#NUM!	#NUM!	#NUM!	0.0538845	0.22846	0	0	0.329658	0.358049	0	0	0.601679	0.638068	0	0
CLH1_HUMAN	MGF transformer	29566	19	3	9606.ENSP00000479606	Clathrin heavy chain 1; Clathrin is the major protein of the polyhedral coat of coated pits and vesicles. Two different adapter protein complexes link the clathrin lattice either to the plasma membrane or to the trans-Golgi network. Acts as component of the TACC3/ch- TOG/clathrin complex proposed to contribute to stabilization of kinetochore fibers of the mitotic spindle by acting as inter- micro…	0.819735	1.06729	0	0	0.996911	1.00153	0	0	0.760085	1.1258	0	0	0.741381	0.88962	0	0
CLIC1_HUMAN	MGF transformer	23880	8	3	9606.ENSP00000364935	Chloride intracellular channel protein 1; Can insert into membranes and form chloride ion channels. Channel activity depends on the pH. Membrane insertion seems to be redox-regulated and may occur only under oxydizing conditions. Involved in regulation of the cell cycle	0.0744078	1.20017	0	0	0.00190705	0.677574	0	0	0.062469	0.692396	0	0	0.816267	0.978594	0	0
CLIC4_HUMAN	MGF transformer	36189	1	1	9606.ENSP00000363500	Chloride intracellular channel protein 4; Can insert into membranes and form poorly selective ion channels that may also transport chloride ions. Channel activity depends on the pH. Membrane insertion seems to be redox-regulated and may occur only under oxydizing conditions. Promotes cell- surface expression of HRH3. Has alternate cellular functions like a potential role in angiogenesis or in mai…	#NUM!	#NUM!	#NUM!	#NUM!	0.612833	1.25024	0	0	0.828638	1.09917	0	0	#NUM!	#NUM!	#NUM!	#NUM!
CLIC6_HUMAN	MGF transformer	8786	3	3	9606.ENSP00000290332	"Chloride intracellular channel protein 6; May insert into membranes and form chloride ion channels. May play a critical role in water-secreting cells, possibly through the regulation of chloride ion transport (By similarity)"	0.378648	1.32529	0	0	0.0933658	0.463387	0	0	0.0070291	0.420305	0	1	0.802332	1.1025	0	0
CLOCK_HUMAN	MGF transformer	6248	1	1	9606.ENSP00000308741	"Circadian locomoter output cycles protein kaput; Transcriptional activator which forms a core component of the circadian clock. The circadian clock, an internal time- keeping system, regulates various physiological processes through the generation of approximately 24 hour circadian rhythms in gene expression, which are translated into rhythms in metabolism and behavior. It is derived from the La…	0.143329	0.406243	0	0	0.921602	1.08903	0	0	0.0025546	0.234616	0	1	0.0547402	4.64175	0	0
CLPX_HUMAN	MGF transformer	19216	1	1	9606.ENSP00000300107	"ATP-dependent Clp protease ATP-binding subunit clpX-like, mitochondrial; ATP-dependent specificity component of the Clp protease complex. Hydrolyzes ATP. Targets specific substrates for degradation by the Clp complex. Can perform chaperone functions in the absence of CLPP. Enhances the DNA-binding activity of TFAM and is required for maintaining a normal mitochondrial nucleoid structure. ATP- de…	0.0867864	1.71065	0	0	0.326543	1.42869	0	0	0.00118768	4.43438	1	0	0.00113402	0.322185	0	1
CLUS_HUMAN	MGF transformer	5561	13	3	9606.ENSP00000315130	"Clusterin; Isoform 1 functions as extracellular chaperone that prevents aggregation of nonnative proteins. Prevents stress- induced aggregation of blood plasma proteins. Inhibits formation of amyloid fibrils by APP, APOC2, B2M, CALCA, CSN3, SNCA and aggregation-prone LYZ variants (in vitro). Does not require ATP. Maintains partially unfolded proteins in a state appropriate for subsequent refoldi…	0.00420874	1.81272	1	0	0.000888775	0.391585	0	1	0.0246878	0.543739	0	1	0.157689	0.72017	0	0
CMPK2_HUMAN	MGF transformer	14524	3	3	9606.ENSP00000256722	"UMP-CMP kinase 2, mitochondrial; May participate in dUTP and dCTP synthesis in mitochondria. Is able to phosphorylate dUMP, dCMP, CMP, UMP and monophosphates of the pyrimidine nucleoside analogs ddC, dFdC, araC, BVDU and FdUrd with ATP as phosphate donor. Efficacy is highest for dUMP followed by dCMP; CMP and UMP are poor substrates. May be involved in mtDNA depletion caused by long term treatme…	0.76444	1.15026	0	0	0.0223327	0.296781	0	1	0.00616747	0.147975	0	1	0.187946	2.00561	0	0
CNDP2_HUMAN	MGF transformer	9146	2	2	9606.ENSP00000325548	"Cytosolic non-specific dipeptidase; Hydrolyzes a variety of dipeptides including L-carnosine but has a strong preference for Cys-Gly. Acts as a functional tumor suppressor in gastric cancer via activation of the mitogen-activated protein kinase (MAPK) pathway. An elevated level of CNDP2 activates the p38 and JNK MAPK pathways to induce cell apoptosis, and a lower level of CNDP2 activates the ERK…	0.0844679	2.76679	0	0	0.026846	0.166455	0	1	0.00261811	0.212102	0	1	0.743359	0.784785	0	0
CNN2_HUMAN	MGF transformer	38976	7	3	9606.ENSP00000263097	"Calponin-2; Thin filament-associated protein that is implicated in the regulation and modulation of smooth muscle contraction. It is capable of binding to actin, calmodulin, troponin C and tropomyosin. The interaction of calponin with actin inhibits the actomyosin Mg-ATPase activity"	0.0731545	0.804687	0	0	0.00281355	1.51606	1	0	0.1303	1.42396	0	0	0.622468	1.06468	0	0
CNPY2_HUMAN	MGF transformer	36921	1	1	9606.ENSP00000273308	Protein canopy homolog 2; Positive regulator of neurite outgrowth by stabilizing myosin regulatory light chain (MRLC). It prevents MIR-mediated MRLC ubiquitination and its subsequent proteasomal degradation; Belongs to the canopy family	0.106434	2.10262	0	0	0.0502993	0.273558	0	0	0.0381466	0.374108	0	1	0.579168	0.731228	0	0
CNPY3_HUMAN	MGF transformer	25540	1	1	9606.ENSP00000361926	"Protein canopy homolog 3; Toll-like receptor (TLR)-specific co-chaperone for HSP90B1. Required for proper TLR folding, except that of TLR3, and hence controls TLR exit from the endoplasmic reticulum. Consequently, required for both innate and adaptive immune responses (By similarity); Belongs to the canopy family"	#NUM!	#NUM!	#NUM!	#NUM!	0.198223	0.601831	0	0	0.68906	0.713869	0	0	0.749227	0.843055	0	0
CO2_HUMAN	MGF transformer	24618	1	1	9606.ENSP00000299367	"Complement C2; Component C2 which is part of the classical pathway of the complement system is cleaved by activated factor C1 into two fragments: C2b and C2a. C2a, a serine protease, then combines with complement factor C4b to generate the C3 or C5 convertase; Belongs to the peptidase S1 family"	0.683586	1.11964	0	0	0.06661	0.557108	0	0	0.151542	0.432106	0	0	0.334562	1.28929	0	0
CO3_HUMAN	MGF transformer	9345	96	3	9606.ENSP00000245907	"Complement C3; C3 plays a central role in the activation of the complement system. Its processing by C3 convertase is the central reaction in both classical and alternative complement pathways. After activation C3b can bind covalently, via its reactive thioester, to cell surface carbohydrates or immune aggregates; C3 and PZP like, alpha-2-macroglobulin domain containing"	0.0948346	1.33513	0	0	0.00469546	0.535764	0	1	0.0476353	0.551224	0	1	0.869346	0.971953	0	0
CO4A_HUMAN	MGF transformer	23393	47	3	9606.ENSP00000396688	"Complement C4-A; Non-enzymatic component of C3 and C5 convertases and thus essential for the propagation of the classical complement pathway. Covalently binds to immunoglobulins and immune complexes and enhances the solubilization of immune aggregates and the clearance of IC through CR1 on erythrocytes. C4A isotype is responsible for effective binding to form amide bonds with immune aggregates o…	0.122261	1.55854	0	0	0.0516885	0.459365	0	0	0.13522	0.552081	0	0	0.580276	0.832061	0	0
CO4B_HUMAN	MGF transformer	23393	46	3	9606.ENSP00000415941	"Complement C4-B; Non-enzymatic component of the C3 and C5 convertases and thus essential for the propagation of the classical complement pathway. Covalently binds to immunoglobulins and immune complexes and enhances the solubilization of immune aggregates and the clearance of IC through CR1 on erythrocytes. C4A isotype is responsible for effective binding to form amide bonds with immune aggregat…	0.122261	1.55854	0	0	0.0516885	0.459365	0	0	0.13522	0.552081	0	0	0.580276	0.832061	0	0
CO5_HUMAN	MGF transformer	34606	19	3	9606.ENSP00000223642	"Complement C5; Activation of C5 by a C5 convertase initiates the spontaneous assembly of the late complement components, C5-C9, into the membrane attack complex. C5b has a transient binding site for C6. The C5b-C6 complex is the foundation upon which the lytic complex is assembled; C3 and PZP like, alpha-2-macroglobulin domain containing"	0.566805	1.20567	0	0	0.884456	1.07186	0	0	0.0989013	1.57756	0	0	0.360548	0.679444	0	0
CO6A6_HUMAN	MGF transformer	19384	1	1	9606.ENSP00000351310	Collagen alpha-6(VI) chain; Collagen VI acts as a cell-binding protein; Collagens	#NUM!	#NUM!	#NUM!	#NUM!	0.598318	1.30856	0	0	0.725924	0.771837	0	0	0.224935	1.69539	0	0
CO6_HUMAN	MGF transformer	7607	12	3	9606.ENSP00000263413	Complement component C6; Constituent of the membrane attack complex (MAC) that plays a key role in the innate and adaptive immune response by forming pores in the plasma membrane of target cells; Complement system	0.309669	1.33225	0	0	0.42949	0.748964	0	0	0.993276	0.996107	0	0	0.399139	0.751891	0	0
CO7A1_HUMAN	MGF transformer	60549	1	1	9606.ENSP00000332371	Collagen alpha-1(VII) chain; Stratified squamous epithelial basement membrane protein that forms anchoring fibrils which may contribute to epithelial basement membrane organization and adherence by interacting with extracellular matrix (ECM) proteins such as type IV collagen; Collagens	0.721065	1.10261	0	0	0.184459	0.605061	0	0	0.0141399	0.486973	0	1	0.526824	1.24249	0	0
CO7_HUMAN	MGF transformer	32578	9	3	9606.ENSP00000322061	Complement component C7; Constituent of the membrane attack complex (MAC) that plays a key role in the innate and adaptive immune response by forming pores in the plasma membrane of target cells. C7 serves as a membrane anchor; Belongs to the complement C6/C7/C8/C9 family	0.0700195	1.84508	0	0	0.183354	0.533206	0	0	0.939913	0.971398	0	0	0.164572	0.548906	0	0
CO8A_HUMAN	MGF transformer	15517	7	3	9606.ENSP00000354458	"Complement component C8 alpha chain; Constituent of the membrane attack complex (MAC) that plays a key role in the innate and adaptive immune response by forming pores in the plasma membrane of target cells. C8A inserts into the target membrane, but does not form pores by itself; Belongs to the complement C6/C7/C8/C9 family"	0.776186	0.889161	0	0	0.568099	1.37094	0	0	0.51573	1.42195	0	0	0.945319	0.964122	0	0
CO8B_HUMAN	MGF transformer	17313	5	3	9606.ENSP00000360281	Complement component C8 beta chain; Constituent of the membrane attack complex (MAC) that plays a key role in the innate and adaptive immune response by forming pores in the plasma membrane of target cells; Belongs to the complement C6/C7/C8/C9 family	0.0101979	2.77916	1	0	0.0106341	0.249305	0	1	0.285384	0.520837	0	0	0.0938216	0.478663	0	0
CO8G_HUMAN	MGF transformer	35176	3	3	9606.ENSP00000224181	"Complement component C8 gamma chain; C8 is a constituent of the membrane attack complex. C8 binds to the C5B-7 complex, forming the C5B-8 complex. C5-B8 binds C9 and acts as a catalyst in the polymerization of C9. The gamma subunit seems to be able to bind retinol; Complement system"	0.0184364	2.6793	1	0	0.109214	0.407788	0	0	0.768581	1.17048	0	0	0.0460571	0.348393	0	1
CO9_HUMAN	MGF transformer	32076	17	3	9606.ENSP00000263408	Complement component C9; Constituent of the membrane attack complex (MAC) that plays a key role in the innate and adaptive immune response by forming pores in the plasma membrane of target cells. C9 is the pore- forming subunit of the MAC; Belongs to the complement C6/C7/C8/C9 family	0.145082	1.4384	0	0	0.00109719	0.396938	0	1	0.0155007	0.369226	0	1	0.795023	1.07506	0	0
COAS1_HUMAN	MGF transformer	22147	1	1			0.330544	1.25557	0	0	0.643268	0.874358	0	0	0.67374	1.18047	0	0	0.292006	0.740686	0	0
COASY_HUMAN	MGF transformer	31447	1	1	9606.ENSP00000464814	"Bifunctional coenzyme A synthase; Bifunctional enzyme that catalyzes the fourth and fifth sequential steps of CoA biosynthetic pathway. The fourth reaction is catalyzed by the phosphopantetheine adenylyltransferase, coded by the coaD domain; the fifth reaction is catalyzed by the dephospho-CoA kinase, coded by the coaE domain. May act as a point of CoA biosynthesis regulation; In the central sec…	#NUM!	#NUM!	#NUM!	#NUM!	#NUM!	#NUM!	#NUM!	#NUM!	0.492046	1.27546	0	0	#NUM!	#NUM!	#NUM!	#NUM!
COF1_HUMAN	MGF transformer	29564	7	3	9606.ENSP00000432660	"Cofilin-1; Binds to F-actin and exhibits pH-sensitive F-actin depolymerizing activity. Regulates actin cytoskeleton dynamics. Important for normal progress through mitosis and normal cytokinesis. Plays a role in the regulation of cell morphology and cytoskeletal organization. Required for the up-regulation of atypical chemokine receptor ACKR2 from endosomal compartment to cell membrane, increasi…	0.0577743	1.37636	0	0	0.012665	0.553646	0	1	0.0566395	0.616815	0	0	0.532452	0.897588	0	0
COG7_HUMAN	MGF transformer	2814	1	1	9606.ENSP00000305442	Conserved oligomeric Golgi complex subunit 7; Required for normal Golgi function; Components of oligomeric golgi complex	0.286079	1.77459	0	0	0.0215625	0.152561	0	1	0.0258508	0.131004	0	1	0.738995	1.16455	0	0
COJA1_HUMAN	MGF transformer	745	1	1	9606.ENSP00000480474	Collagen alpha-1(XIX) chain; May act as a cross-bridge between fibrils and other extracellular matrix molecules. Involved in skeletal myogenesis in the developing esophagus. May play a role in organization of the pericellular matrix or the sphinteric smooth muscle; Belongs to the fibril-associated collagens with interrupted helices (FACIT) family	0.790729	0.783041	0	0	0.425018	2.67809	0	0	0.363906	3.65441	0	0	0.767155	0.732839	0	0
COPA_HUMAN	MGF transformer	38463	1	1	9606.ENSP00000357048	"Coatomer subunit alpha; The coatomer is a cytosolic protein complex that binds to dilysine motifs and reversibly associates with Golgi non- clathrin-coated vesicles, which further mediate biosynthetic protein transport from the ER, via the Golgi up to the trans Golgi network. Coatomer complex is required for budding from Golgi membranes, and is essential for the retrograde Golgi-to-ER transport …	#NUM!	#NUM!	#NUM!	#NUM!	0.114541	1.99291	0	0	0.0196747	1.64563	1	0	0.491732	1.21103	0	0
COPB2_HUMAN	MGF transformer	11968	1	1	9606.ENSP00000329419	"Coatomer subunit beta; The coatomer is a cytosolic protein complex that binds to dilysine motifs and reversibly associates with Golgi non- clathrin-coated vesicles, which further mediate biosynthetic protein transport from the ER, via the Golgi up to the trans Golgi network. Coatomer complex is required for budding from Golgi membranes, and is essential for the retrograde Golgi-to-ER transport o…	0.530715	0.8147	0	0	0.777532	0.881814	0	0	0.304089	0.555478	0	0	0.177562	1.58749	0	0
COPB_HUMAN	MGF transformer	29056	1	1	9606.ENSP00000249923	"Coatomer subunit beta; The coatomer is a cytosolic protein complex that binds to dilysine motifs and reversibly associates with Golgi non- clathrin-coated vesicles, which further mediate biosynthetic protein transport from the ER, via the Golgi up to the trans Golgi network. Coatomer complex is required for budding from Golgi membranes, and is essential for the retrograde Golgi-to-ER transport o…	#NUM!	#NUM!	#NUM!	#NUM!	#NUM!	#NUM!	#NUM!	#NUM!	#NUM!	#NUM!	#NUM!	#NUM!	#NUM!	#NUM!	#NUM!	#NUM!
COPD_HUMAN	MGF transformer	23961	1	1	9606.ENSP00000264028	"Coatomer subunit delta; Component of the coatomer, a cytosolic protein complex that binds to dilysine motifs and reversibly associates with Golgi non-clathrin-coated vesicles, which further mediate biosynthetic protein transport from the ER, via the Golgi up to the trans Golgi network. The coatomer complex is required for budding from Golgi membranes, and is essential for the retrograde Golgi-to…	#NUM!	#NUM!	#NUM!	#NUM!	#NUM!	#NUM!	#NUM!	#NUM!	#NUM!	#NUM!	#NUM!	#NUM!	#NUM!	#NUM!	#NUM!	#NUM!
COPE_HUMAN	MGF transformer	41826	1	1	9606.ENSP00000262812	"Coatomer subunit epsilon; The coatomer is a cytosolic protein complex that binds to dilysine motifs and reversibly associates with Golgi non- clathrin-coated vesicles, which further mediate biosynthetic protein transport from the ER, via the Golgi up to the trans Golgi network. The coatomer complex is required for budding from Golgi membranes, and is essential for the retrograde Golgi-to-ER tran…	#NUM!	#NUM!	#NUM!	#NUM!	0.470872	0.609085	0	0	#NUM!	#NUM!	#NUM!	#NUM!	#NUM!	#NUM!	#NUM!	#NUM!
COPG1_HUMAN	MGF transformer	41083	1	1	9606.ENSP00000325002	"Coatomer subunit gamma-1; The coatomer is a cytosolic protein complex that binds to dilysine motifs and reversibly associates with Golgi non- clathrin-coated vesicles, which further mediate biosynthetic protein transport from the ER, via the Golgi up to the trans Golgi network. Coatomer complex is required for budding from Golgi membranes, and is essential for the retrograde Golgi-to-ER transpor…	#NUM!	#NUM!	#NUM!	#NUM!	#NUM!	#NUM!	#NUM!	#NUM!	#NUM!	#NUM!	#NUM!	#NUM!	#NUM!	#NUM!	#NUM!	#NUM!
COR1A_HUMAN	MGF transformer	25201	16	3	9606.ENSP00000219150	"Coronin-1A; May be a crucial component of the cytoskeleton of highly motile cells, functioning both in the invagination of large pieces of plasma membrane, as well as in forming protrusions of the plasma membrane involved in cell locomotion. In mycobacteria- infected cells, its retention on the phagosomal membrane prevents fusion between phagosomes and lysosomes; Belongs to the WD repeat coronin…	0.329637	0.737417	0	0	0.00769894	2.77588	1	0	0.00733029	3.57348	1	0	0.463928	0.776801	0	0
COR1C_HUMAN	MGF transformer	33686	3	3	9606.ENSP00000394496	"Coronin-1C; May be involved in cytokinesis, motility, and signal transduction; Belongs to the WD repeat coronin family"	0.396547	1.14716	0	0	0.474923	0.84151	0	0	0.811577	0.939219	0	0	0.504214	0.895968	0	0
CORO7_HUMAN	MGF transformer	28553	5	3	9606.ENSP00000251166	"Coronin-7; F-actin regulator involved in anterograde Golgi to endosome transport: upon ubiquitination via 'Lys-33'-linked ubiquitin chains by the BCR(KLHL20) E3 ubiquitin ligase complex, interacts with EPS15 and localizes to the trans-Golgi network, where it promotes actin polymerization, thereby facilitating post- Golgi trafficking. May play a role in the maintenance of the Golgi apparatus morp…	0.802979	0.948331	0	0	0.280432	1.3938	0	0	0.081253	1.64208	0	0	0.494389	0.848799	0	0
COSA1_HUMAN	MGF transformer	32771	1	1	9606.ENSP00000382356	Collagen alpha-1(XXVIII) chain; May act as a cell-binding protein; Belongs to the VWA-containing collagen family	0.82823	1.15718	0	0	0.480755	0.546062	0	0	0.297222	0.399284	0	0	0.73526	1.3676	0	0
COTL1_HUMAN	MGF transformer	14221	4	3	9606.ENSP00000262428	"Coactosin-like protein; Binds to F-actin in a calcium-independent manner. Has no direct effect on actin depolymerization. Acts as a chaperone for ALOX5 (5LO), influencing both its stability and activity in leukotrienes synthesis"	0.0491601	0.708774	0	0	0.00154965	1.99141	1	0	0.0267327	1.84534	1	0	0.69033	1.07915	0	0
COX2_HUMAN	MGF transformer	24516	1	1	9606.ENSP00000354876	Cytochrome c oxidase subunit 2; Cytochrome c oxidase is the component of the respiratory chain that catalyzes the reduction of oxygen to water. Subunits 1- 3 form the functional core of the enzyme complex. Subunit 2 transfers the electrons from cytochrome c via its binuclear copper A center to the bimetallic center of the catalytic subunit 1	#NUM!	#NUM!	#NUM!	#NUM!	#NUM!	#NUM!	#NUM!	#NUM!	#NUM!	#NUM!	#NUM!	#NUM!	0.929537	0.92985	0	0
COX41_HUMAN	MGF transformer	27421	1	1	9606.ENSP00000457513	"Cytochrome c oxidase subunit 4 isoform 1, mitochondrial; This protein is one of the nuclear-coded polypeptide chains of cytochrome c oxidase, the terminal oxidase in mitochondrial electron transport"	0.667534	0.811431	0	0	0.0159674	4.23649	1	0	0.00319489	8.98147	1	0	0.140868	0.471692	0	0
COX5A_HUMAN	MGF transformer	26066	3	3	9606.ENSP00000317780	"Cytochrome c oxidase subunit 5A, mitochondrial; This is the heme A-containing chain of cytochrome c oxidase, the terminal oxidase in mitochondrial electron transport"	0.149959	1.44159	0	0	0.0282871	0.507576	0	1	0.266503	0.573893	0	0	0.637874	0.884445	0	0
COX5B_HUMAN	MGF transformer	29071	1	1	9606.ENSP00000258424	"Cytochrome c oxidase subunit 5B, mitochondrial; This protein is one of the nuclear-coded polypeptide chains of cytochrome c oxidase, the terminal oxidase in mitochondrial electron transport"	0.0671547	0.398727	0	0	0.00120907	9.00275	1	0	0.00814147	9.69969	1	0	0.837508	0.928148	0	0
COX6C_HUMAN	MGF transformer	20135	1	1	9606.ENSP00000428895	"Cytochrome c oxidase subunit 6C; This protein is one of the nuclear-coded polypeptide chains of cytochrome c oxidase, the terminal oxidase in mitochondrial electron transport"	#NUM!	#NUM!	#NUM!	#NUM!	0.560208	0.604558	0	0	0.190414	0.199319	0	0	#NUM!	#NUM!	#NUM!	#NUM!
COX7C_HUMAN	MGF transformer	19607	1	1	9606.ENSP00000425759	"Cytochrome c oxidase subunit 7C, mitochondrial; This protein is one of the nuclear-coded polypeptide chains of cytochrome c oxidase, the terminal oxidase in mitochondrial electron transport"	#NUM!	#NUM!	#NUM!	#NUM!	#NUM!	#NUM!	#NUM!	#NUM!	#NUM!	#NUM!	#NUM!	#NUM!	#NUM!	#NUM!	#NUM!	#NUM!
COXM1_HUMAN	MGF transformer	19486	1	1	9606.ENSP00000418348	"COX assembly mitochondrial protein homolog; Component of the MITRAC (mitochondrial translation regulation assembly intermediate of cytochrome c oxidase complex) complex, that regulates cytochrome c oxidase assembly"	#NUM!	#NUM!	#NUM!	#NUM!	0.696488	1.73523	0	0	0.301617	0.250102	0	0	0.0493625	6.93811	1	0
CP059_HUMAN	MGF transformer	21074	1	1	9606.ENSP00000355022	Uncharacterized protein C16orf59; Chromosome 16 open reading frame 59	0.0683951	0.440955	0	0	0.145794	2.68567	0	0	0.740149	1.32559	0	0	0.0749313	2.02601	0	0
CP074_HUMAN	MGF transformer	24928	1	1	9606.ENSP00000284245	Uncharacterized protein C16orf74; Chromosome 16 open reading frame 74	0.423701	1.25613	0	0	0.376982	1.38892	0	0	0.0543154	2.68976	0	0	0.014384	0.516375	0	1
CP089_HUMAN	MGF transformer	30645	1	1	9606.ENSP00000324672	UPF0764 protein C16orf89; Chromosome 16 open reading frame 89	#NUM!	#NUM!	#NUM!	#NUM!	#NUM!	#NUM!	#NUM!	#NUM!	#NUM!	#NUM!	#NUM!	#NUM!	#NUM!	#NUM!	#NUM!	#NUM!
CP11A_HUMAN	MGF transformer	22407	1	1	9606.ENSP00000268053	"Cholesterol side-chain cleavage enzyme, mitochondrial; Catalyzes the side-chain cleavage reaction of cholesterol to pregnenolone; Cytochrome P450 family 11"	0.0712028	3.02642	0	0	0.00498784	0.13741	0	1	0.0508732	0.172939	0	0	0.764101	0.794557	0	0
CP27A_HUMAN	MGF transformer	16640	2	2	9606.ENSP00000258415	"Sterol 26-hydroxylase, mitochondrial; Catalyzes the first step in the oxidation of the side chain of sterol intermediates; the 27-hydroxylation of 5-beta- cholestane-3-alpha,7-alpha,12-alpha-triol. Has also a vitamin D3- 25-hydroxylase activity; Belongs to the cytochrome P450 family"	0.948828	0.974395	0	0	0.152083	0.462121	0	0	0.0106186	0.242094	0	1	0.158323	1.90885	0	0
CP2C8_HUMAN : CP2C9_HUMAN : CP2CI_HUMAN : CP2CJ_HUMAN	MGF transformer	19952	1	1			#NUM!	#NUM!	#NUM!	#NUM!	#NUM!	#NUM!	#NUM!	#NUM!	#NUM!	#NUM!	#NUM!	#NUM!	#NUM!	#NUM!	#NUM!	#NUM!
CP4F3_HUMAN	MGF transformer	31629	6	3	9606.ENSP00000221307	"Docosahexaenoic acid omega-hydroxylase CYP4F3; Isoform CYP4F3A: Catalyzes the omega-hydroxylation of leukotriene-B(4), a potent chemoattractant for polymorphonuclear leukocytes, it has low activity for arachidonic acid; Cytochrome P450 family 4"	0.401853	1.17808	0	0	0.26209	0.72744	0	0	0.291616	0.760042	0	0	0.847157	0.957105	0	0
CPN2_HUMAN	MGF transformer	13938	2	2	9606.ENSP00000319464	Carboxypeptidase N subunit 2; The 83 kDa subunit binds and stabilizes the catalytic subunit at 37 degrees Celsius and keeps it in circulation. Under some circumstances it may be an allosteric modifier of the catalytic subunit; M14 carboxypeptidases	0.1229	2.19109	0	0	0.0395434	0.241034	0	1	0.0718343	0.321433	0	0	0.645346	0.749872	0	0
CPNE1_HUMAN	MGF transformer	43880	5	3	9606.ENSP00000317257	Copine-1; Calcium-dependent phospholipid-binding protein that plays a role in calcium-mediated intracellular processes. Involved in the TNF-alpha receptor signaling pathway in a calcium-dependent manner. Exhibits calcium-dependent phospholipid binding properties. Plays a role in neuronal progenitor cell differentiation; induces neurite outgrowth via a AKT-dependent signaling cascade and calcium-i…	0.608875	1.13778	0	0	0.0867628	0.561075	0	0	0.0588015	0.450272	0	0	0.394393	1.24608	0	0
CPNE2_HUMAN	MGF transformer	24829	2	2	9606.ENSP00000290776	Copine-2; Calcium-dependent phospholipid-binding protein that plays a role in calcium-mediated intracellular processes. Exhibits calcium-dependent cell membrane binding properties; Belongs to the copine family	0.337882	0.769611	0	0	0.00822471	2.88102	1	0	0.000477794	3.45095	1	0	0.528196	0.834849	0	0
CPNE3_HUMAN	MGF transformer	31720	9	3	9606.ENSP00000477590	Copine-3; Calcium-dependent phospholipid-binding protein that plays a role in ERBB2-mediated tumor cell migration in response to growth factor heregulin stimulation; Belongs to the copine family	0.43858	0.856196	0	0	0.0240489	1.83948	1	0	0.00151002	2.24233	1	0	0.370051	0.820345	0	0
CPNS1_HUMAN	MGF transformer	25263	4	3	9606.ENSP00000246533	Calpain small subunit 1; Regulatory subunit of the calcium-regulated non- lysosomal thiol-protease which catalyzes limited proteolysis of substrates involved in cytoskeletal remodeling and signal transduction; EF-hand domain containing	0.166113	0.770504	0	0	0.0521414	1.6577	0	0	0.167682	1.54505	0	0	0.715823	1.07291	0	0
CPPED_HUMAN	MGF transformer	13502	2	2	9606.ENSP00000371193	"Serine/threonine-protein phosphatase CPPED1; Protein phosphatase that dephosphorylates AKT family kinase specifically at 'Ser-473', blocking cell cycle progression and promoting cell apoptosis. May play an inhibitory role in glucose uptake by adipocytes; Belongs to the metallophosphoesterase superfamily. CPPED1 family"	0.0388128	0.568212	0	1	0.00796057	2.82598	1	0	0.0588827	2.32087	0	0	0.430999	1.21763	0	0
CPSM_HUMAN : PYR1_HUMAN	MGF transformer	23096	1	1			0.254563	1.23676	0	0	0.0463384	0.608165	0	1	0.0602987	0.602697	0	0	0.966532	1.00907	0	0
CR1_HUMAN	MGF transformer	30844	5	3	9606.ENSP00000356016	Complement receptor type 1; Mediates cellular binding of particles and immune complexes that have activated complement; Blood group antigens	0.992337	0.99628	0	0	0.674124	1.27056	0	0	0.564018	1.52055	0	0	0.603522	0.835589	0	0
CRCC2_HUMAN	MGF transformer	24736	1	1	9606.ENSP00000397968	Putative ciliary rootlet coiled-coil protein 2; Protein LOC728763 ; Belongs to the rootletin family	#NUM!	#NUM!	#NUM!	#NUM!	0.084299	4.86264	0	0	0.027317	11.3053	1	0	0.340161	0.43012	0	0
CREG1_HUMAN	MGF transformer	10816	1	1	9606.ENSP00000359540	Protein CREG1; May contribute to the transcriptional control of cell growth and differentiation. Antagonizes transcriptional activation and cellular transformation by the adenovirus E1A protein. The transcriptional control activity of cell growth requires interaction with IGF2R; Belongs to the CREG family	0.106694	0.605675	0	0	0.0689186	2.04305	0	0	0.414519	1.46042	0	0	0.389716	1.39895	0	0
CRIP1_HUMAN	MGF transformer	21006	1	1	9606.ENSP00000332449	Cysteine-rich protein 1; Seems to have a role in zinc absorption and may function as an intracellular zinc transport protein; LIM domain containing	0.979631	1.0151	0	0	0.904676	1.12205	0	0	0.720368	1.2244	0	0	0.902336	0.916405	0	0
CRIS3_HUMAN	MGF transformer	42121	6	3	9606.ENSP00000389026	Cysteine rich secretory protein family; Belongs to the CRISP family	0.345822	1.23894	0	0	0.587266	0.834008	0	0	0.796554	1.05994	0	0	0.40583	0.786846	0	0
CRLF3_HUMAN	MGF transformer	34106	1	1	9606.ENSP00000318804	Cytokine receptor-like factor 3; May play a role in the negative regulation of cell cycle progression; Fibronectin type III domain containing	0.512868	1.41898	0	0	0.362605	0.481064	0	0	0.111611	0.507234	0	0	0.937754	0.948408	0	0
CRNN_HUMAN	MGF transformer	33009	6	3	9606.ENSP00000271835	"Cornulin; Survival factor that participates in the clonogenicity of squamous esophageal epithelium cell lines, attenuates deoxycholic acid (DCA)-induced apoptotic cell death and release of calcium. When overexpressed in oral squamous carcinom cell lines, regulates negatively cell proliferation by the induction of G1 arrest; Belongs to the S100-fused protein family"	0.858019	1.11848	0	0	0.0707107	0.22119	0	0	0.000123497	0.0834815	0	1	0.186964	2.64957	0	0
CRP_HUMAN	MGF transformer	25187	5	3	9606.ENSP00000255030	"C-reactive protein; Displays several functions associated with host defense: it promotes agglutination, bacterial capsular swelling, phagocytosis and complement fixation through its calcium-dependent binding to phosphorylcholine. Can interact with DNA and histones and may scavenge nuclear material released from damaged circulating cells; Short pentraxins"	0.4578	1.17215	0	0	0.549337	1.18916	0	0	0.0278682	1.80467	1	0	0.107782	0.658938	0	0
CRYM_HUMAN	MGF transformer	24843	1	1	9606.ENSP00000219599	Ketimine reductase mu-crystallin; Specifically catalyzes the reduction of imine bonds in brain substrates that may include cystathionine ketimine (CysK) and lanthionine ketimine (LK). Binds thyroid hormone which is a strong reversible inhibitor. Presumably involved in the regulation of the free intracellular concentration of triiodothyronine and access to its nuclear receptors	0.20532	0.698873	0	0	0.0553917	2.14236	0	0	0.177337	2.04941	0	0	0.825636	1.04536	0	0
CS068_HUMAN	MGF transformer	24725	1	1			0.628496	0.857748	0	0	0.454847	1.39557	0	0	0.455171	1.37679	0	0	0.9719	1.01365	0	0
CSN6_HUMAN	MGF transformer	20492	1	1	9606.ENSP00000304102	"COP9 signalosome complex subunit 6; Component of the COP9 signalosome complex (CSN), a complex involved in various cellular and developmental processes. The CSN complex is an essential regulator of the ubiquitin (Ubl) conjugation pathway by mediating the deneddylation of the cullin subunits of SCF-type E3 ligase complexes, leading to decrease the Ubl ligase activity of SCF-type complexes such as…	#NUM!	#NUM!	#NUM!	#NUM!	#NUM!	#NUM!	#NUM!	#NUM!	#NUM!	#NUM!	#NUM!	#NUM!	#NUM!	#NUM!	#NUM!	#NUM!
CSPG2_HUMAN	MGF transformer	21377	1	1	9606.ENSP00000265077	"Versican core protein; May play a role in intercellular signaling and in connecting cells with the extracellular matrix. May take part in the regulation of cell motility, growth and differentiation. Binds hyaluronic acid; C-type lectin domain containing"	0.893257	0.952924	0	0	0.762168	1.16167	0	0	0.701157	1.19804	0	0	0.944813	0.96964	0	0
CTCFL_HUMAN	MGF transformer	20057	1	1	9606.ENSP00000415579	"Transcriptional repressor CTCFL; Testis-specific DNA binding protein responsible for insulator function, nuclear architecture and transcriptional control, which probably acts by recruiting epigenetic chromatin modifiers. Plays a key role in gene imprinting in male germline, by participating in the establishment of differential methylation at the IGF2/H19 imprinted control region (ICR). Directly …	#NUM!	#NUM!	#NUM!	#NUM!	#NUM!	#NUM!	#NUM!	#NUM!	#NUM!	#NUM!	#NUM!	#NUM!	#NUM!	#NUM!	#NUM!	#NUM!
CTL4_HUMAN	MGF transformer	35666	4	3	9606.ENSP00000229729	"Choline transporter-like protein 4; Choline transporter that plays a role in the choline- acetylcholine system and is required to the efferent innervation of hair cells in the olivocochlear bundle for the maintenance of physiological function of outer hair cells and the protection of hair cells from acoustic injury (By similarity). Also described as a thiamine pyrophosphate transporter in colon,…	0.656518	0.857511	0	0	0.766588	1.1567	0	0	0.983616	0.985622	0	0	0.584142	1.17358	0	0
CUL1_HUMAN	MGF transformer	21271	2	2	9606.ENSP00000326804	"Cullin-1; Core component of multiple cullin-RING-based SCF (SKP1- CUL1-F-box protein) E3 ubiquitin-protein ligase complexes, which mediate the ubiquitination of proteins involved in cell cycle progression, signal transduction and transcription. SCF complexes and ARIH1 collaborate in tandem to mediate ubiquitination of target proteins. In the SCF complex, serves as a rigid scaffold that organizes…	0.155018	2.74451	0	0	0.0950553	0.266083	0	0	0.664087	0.55466	0	0	0.398493	0.479722	0	0
CUL9_HUMAN	MGF transformer	19816	1	1	9606.ENSP00000252050	"Cullin-9; Core component of a Cul9-RING ubiquitin-protein ligase complex, a complex that mediates ubiquitination and subsequent degradation of BIRC5 and is required to maintain microtubule dynamics and genome integrity. Acts downstream of the 3M complex, which inhibits CUL9 activity, leading to prevent ubiquitination of BIRC5. Cytoplasmic anchor protein in p53/TP53- associated protein complex. R…	0.0216782	0.272052	0	1	0.165215	2.47316	0	0	0.378655	0.475686	0	0	0.026261	5.19914	1	0
CUTC_HUMAN	MGF transformer	19467	1	1	9606.ENSP00000359507	Copper homeostasis protein cutC homolog; May play a role in copper homeostasis. Can bind one Cu(1+) per subunit	#NUM!	#NUM!	#NUM!	#NUM!	#NUM!	#NUM!	#NUM!	#NUM!	#NUM!	#NUM!	#NUM!	#NUM!	#NUM!	#NUM!	#NUM!	#NUM!
CUX2_HUMAN	MGF transformer	31954	1	1	9606.ENSP00000261726	Homeobox protein cut-like 2; May be a transcription factor involved in neural specification. Binds to DNA in a sequence-specific manner (By similarity); CUT class homeoboxes and pseudogenes	#NUM!	#NUM!	#NUM!	#NUM!	#NUM!	#NUM!	#NUM!	#NUM!	#NUM!	#NUM!	#NUM!	#NUM!	#NUM!	#NUM!	#NUM!	#NUM!
CX065_HUMAN	MGF transformer	22533	1	1	9606.ENSP00000363369	Uncharacterized protein CXorf65; Chromosome X open reading frame 65	0.24992	0.63116	0	0	0.439039	1.49908	0	0	0.860138	0.9063	0	0	0.303348	1.65407	0	0
CX6B1_HUMAN	MGF transformer	7069	3	3	9606.ENSP00000246554	Cytochrome c oxidase subunit 6B1; Connects the two COX monomers into the physiological dimeric form; Mitochondrial complex IV: cytochrome c oxidase subunits	0.00435806	1.72232	1	0	0.010321	0.50117	0	1	0.217682	0.769838	0	0	0.0643793	0.651007	0	0
CX7A2_HUMAN	MGF transformer	35214	1	1	9606.ENSP00000359098	"Cytochrome c oxidase subunit 7A2, mitochondrial; This protein is one of the nuclear-coded polypeptide chains of cytochrome c oxidase, the terminal oxidase in mitochondrial electron transport"	0.136946	2.1115	0	0	0.032678	0.209658	0	1	0.111468	0.234881	0	0	0.779483	0.892614	0	0
CXA1_HUMAN	MGF transformer	19778	1	1	9606.ENSP00000282561	"Gap junction alpha-1 protein; Gap junction protein that acts as a regulator of bladder capacity. A gap junction consists of a cluster of closely packed pairs of transmembrane channels, the connexons, through which materials of low MW diffuse from one cell to a neighboring cell. May play a critical role in the physiology of hearing by participating in the recycling of potassium to the cochlear en…	#NUM!	#NUM!	#NUM!	#NUM!	0.000281884	0.261463	0	1	#NUM!	#NUM!	#NUM!	#NUM!	#NUM!	#NUM!	#NUM!	#NUM!
CXCL6_HUMAN	MGF transformer	31290	1	1	9606.ENSP00000226317	"C-X-C motif chemokine 6; Chemotactic for neutrophil granulocytes. Signals through binding and activation of its receptors (CXCR1 and CXCR2). In addition to its chemotactic and angiogenic properties, it has strong antibacterial activity against Gram-positive and Gram- negative bacteria (90-fold-higher when compared to CXCL5 and CXCL7); Chemokine ligands"	#NUM!	#NUM!	#NUM!	#NUM!	0.0165742	0.296851	0	1	0.0175913	0.156327	0	1	0.155498	1.8989	0	0
CXCR1_HUMAN	MGF transformer	27586	1	1	9606.ENSP00000295683	"C-X-C chemokine receptor type 1; Receptor to interleukin-8, which is a powerful neutrophils chemotactic factor. Binding of IL-8 to the receptor causes activation of neutrophils. This response is mediated via a G-protein that activate a phosphatidylinositol-calcium second messenger system. This receptor binds to IL-8 with a high affinity and to MGSA (GRO) with a low affinity; C-X-C motif chemokin…	0.35927	0.704756	0	0	0.0844839	2.39768	0	0	0.111089	2.39727	0	0	0.999698	1.00017	0	0
CXCR2_HUMAN	MGF transformer	27868	1	1	9606.ENSP00000319635	"C-X-C chemokine receptor type 2; Receptor for interleukin-8 which is a powerful neutrophil chemotactic factor. Binding of IL-8 to the receptor causes activation of neutrophils. This response is mediated via a G-protein that activates a phosphatidylinositol-calcium second messenger system. Binds to IL-8 with high affinity. Also binds with high affinity to CXCL3, GRO/MGSA and NAP-2"	0.291067	0.723482	0	0	0.00247802	3.33634	1	0	0.00501325	4.79018	1	0	0.0851261	0.696495	0	0
CY24A_HUMAN	MGF transformer	19963	4	3	9606.ENSP00000261623	Cytochrome b-245 light chain; Critical component of the membrane-bound oxidase of phagocytes that generates superoxide. Associates with NOX3 to form a functional NADPH oxidase constitutively generating superoxide	0.799409	0.942351	0	0	0.131389	1.60963	0	0	0.0952992	2.09734	0	0	0.194952	0.767464	0	0
CY24B_HUMAN	MGF transformer	38075	9	3	9606.ENSP00000367851	Cytochrome b-245 heavy chain; Critical component of the membrane-bound oxidase of phagocytes that generates superoxide. It is the terminal component of a respiratory chain that transfers single electrons from cytoplasmic NADPH across the plasma membrane to molecular oxygen on the exterior. Also functions as a voltage-gated proton channel that mediates the H(+) currents of resting phagocytes. It p…	0.0578918	0.730238	0	0	0.00655266	1.85642	1	0	0.0439015	1.71757	1	0	0.63033	1.08084	0	0
CYBP_HUMAN	MGF transformer	28984	1	1	9606.ENSP00000356652	Calcyclin-binding protein; May be involved in calcium-dependent ubiquitination and subsequent proteasomal degradation of target proteins. Probably serves as a molecular bridge in ubiquitin E3 complexes. Participates in the ubiquitin-mediated degradation of beta-catenin (CTNNB1)	0.407367	1.42049	0	0	0.299506	0.544581	0	0	0.394233	0.617932	0	0	0.80971	0.881296	0	0
CYFP1_HUMAN : CYFP2_HUMAN	MGF transformer	37595	1	1			#NUM!	#NUM!	#NUM!	#NUM!	#NUM!	#NUM!	#NUM!	#NUM!	#NUM!	#NUM!	#NUM!	#NUM!	#NUM!	#NUM!	#NUM!	#NUM!
CYHR1_HUMAN	MGF transformer	23579	1	1	9606.ENSP00000387426	Cysteine and histidine rich 1; Belongs to the CYHR1 family	#NUM!	#NUM!	#NUM!	#NUM!	#NUM!	#NUM!	#NUM!	#NUM!	#NUM!	#NUM!	#NUM!	#NUM!	#NUM!	#NUM!	#NUM!	#NUM!
CYTA_HUMAN	MGF transformer	45502	1	1	9606.ENSP00000264474	Cystatin-A; This is an intracellular thiol proteinase inhibitor. Has an important role in desmosome-mediated cell-cell adhesion in the lower levels of the epidermis; Belongs to the cystatin family	0.155852	0.554188	0	0	0.0395644	3.86091	1	0	0.0742025	3.26492	0	0	0.68779	1.18254	0	0
CYTB_HUMAN	MGF transformer	24881	3	3	9606.ENSP00000291568	"Cystatin-B; This is an intracellular thiol proteinase inhibitor. Tightly binding reversible inhibitor of cathepsins L, H and B; Belongs to the cystatin family"	0.441232	0.830061	0	0	0.588268	1.20259	0	0	0.989664	0.996845	0	0	0.557136	1.2064	0	0
CYTC_HUMAN	MGF transformer	27158	3	3	9606.ENSP00000381448	"Cystatin-C; As an inhibitor of cysteine proteinases, this protein is thought to serve an important physiological role as a local regulator of this enzyme activity; Belongs to the cystatin family"	0.156227	1.20549	0	0	0.0149688	0.666278	0	1	0.08543	0.677314	0	0	0.907287	0.983706	0	0
CYTD_HUMAN	MGF transformer	11522	3	3	9606.ENSP00000307132	"Cystatin-D; Cysteine proteinase inhibitor that possibly plays a protective role against proteinases present in the oral cavity. The order of preference for inhibition is cathepsin S > cathepsin H > cathepsin L > cathepsin B; Cystatins, type 2"	0.63325	0.884551	0	0	0.506264	0.790866	0	0	0.0450218	0.529828	0	1	0.20269	1.49269	0	0
CYTN_HUMAN	MGF transformer	28554	3	3	9606.ENSP00000305731	"Cystatin-SN; Human saliva appears to contain several cysteine proteinase inhibitors that are immunologically related to cystatin S but that differ in their specificity due to amino acid sequence differences. Cystatin SN, with a pI of 7.5, is a much better inhibitor of papain and dipeptidyl peptidase I than is cystatin S, although both inhibit ficin equally well"	0.422545	1.30326	0	0	0.645583	1.21425	0	0	0.0568991	2.26141	0	0	0.14002	0.536945	0	0
CYTS_HUMAN	MGF transformer	28554	2	2	9606.ENSP00000217423	"Cystatin-S; This protein strongly inhibits papain and ficin, partially inhibits stem bromelain and bovine cathepsin C, but does not inhibit porcine cathepsin B or clostripain. Papain is inhibited non-competitively; Cystatins, type 2"	0.999361	1.00027	0	0	0.592852	1.2426	0	0	0.451433	1.47201	0	0	0.699932	0.844152	0	0
DAAM2_HUMAN	MGF transformer	23526	1	1	9606.ENSP00000381876	Dishevelled associated activator of morphogenesis 2; Armadillo-like helical domain containing	0.325792	1.48877	0	0	0.792503	0.872259	0	0	0.475742	1.59121	0	0	0.218751	0.548173	0	0
DAF_HUMAN	MGF transformer	43203	2	2	9606.ENSP00000356030	"Complement decay-accelerating factor; This protein recognizes C4b and C3b fragments that condense with cell-surface hydroxyl or amino groups when nascent C4b and C3b are locally generated during C4 and c3 activation. Interaction of daf with cell-associated C4b and C3b polypeptides interferes with their ability to catalyze the conversion of C2 and factor B to enzymatically active C2a and Bb and t…	0.748717	0.791019	0	0	0.103749	4.81034	0	0	0.041064	12.2512	1	0	0.10503	0.392641	0	0
DAG1_HUMAN	MGF transformer	10624	1	1	9606.ENSP00000442600	"Dystroglycan; The dystroglycan complex is involved in a number of processes including laminin and basement membrane assembly, sarcolemmal stability, cell survival, peripheral nerve myelination, nodal structure, cell migration, and epithelial polarization"	0.21719	2.21836	0	0	0.157402	0.290626	0	0	0.241378	0.415655	0	0	0.675688	0.699201	0	0
DAPLE_HUMAN	MGF transformer	20084	1	1	9606.ENSP00000374507	"Protein Daple; Negative regulator of the canonical Wnt signaling pathway, acting downstream of DVL to inhibit CTNNB1/Beta-catenin stabilization (By similarity). May also activate the JNK signaling pathway; Belongs to the CCDC88 family"	0.157106	0.637987	0	0	0.0380097	2.55252	1	0	0.00500005	2.37958	1	0	0.857058	1.07268	0	0
DAZ1_HUMAN : DAZ2_HUMAN : DAZ3_HUMAN : DAZ4_HUMAN : DAZL_HUMAN	MGF transformer	20352	1	1			0.914395	1.06447	0	0	0.0848022	3.42782	0	0	0.0115709	9.98566	1	0	0.0943399	0.343274	0	0
DBF4A_HUMAN	MGF transformer	19599	1	1	9606.ENSP00000265728	Protein DBF4 homolog A; Regulatory subunit for CDC7 which activates its kinase activity thereby playing a central role in DNA replication and cell proliferation. Required for progression of S phase. The complex CDC7-DBF4A selectively phosphorylates MCM2 subunit at 'Ser-40' and 'Ser-53' and then is involved in regulating the initiation of DNA replication during cell cycle; Zinc fingers DBF-type	#NUM!	#NUM!	#NUM!	#NUM!	0.488628	0.474044	0	0	0.927802	1.11165	0	0	0.263396	0.426433	0	0
DBNL_HUMAN	MGF transformer	41276	1	1	9606.ENSP00000417653	"Drebrin-like protein; Adapter protein that binds F-actin and DNM1, and thereby plays a role in receptor-mediated endocytosis. Plays a role in the reorganization of the actin cytoskeleton, formation of cell projections, such as neurites, in neuron morphogenesis and synapse formation via its interaction with WASL and COBL. Does not bind G- actin and promote actin polymerization by itself. Required…	0.929445	1.07943	0	0	0.977522	1.03367	0	0	0.878423	1.21501	0	0	0.870505	0.850747	0	0
DCHS_HUMAN	MGF transformer	6471	1	1	9606.ENSP00000267845	Histidine decarboxylase; Catalyzes the biosynthesis of histamine from histidine; Belongs to the group II decarboxylase family	0.938973	0.973737	0	0	0.646651	1.26624	0	0	0.406384	1.41774	0	0	0.788905	0.89314	0	0
DCR1A_HUMAN	MGF transformer	25665	1	1	9606.ENSP00000355185	DNA cross-link repair 1A protein; May be required for DNA interstrand cross-link repair. Also required for checkpoint mediated cell cycle arrest in early prophase in response to mitotic spindle poisons	0.251228	1.50655	0	0	0.0719947	0.439033	0	0	0.147286	0.479573	0	0	0.841103	0.915466	0	0
DCTN1_HUMAN	MGF transformer	41583	1	1	9606.ENSP00000354791	"Dynactin subunit 1; Plays a key role in dynein-mediated retrograde transport of vesicles and organelles along microtubules by recruiting and tethering dynein to microtubules. Binds to both dynein and microtubules providing a link between specific cargos, microtubules and dynein. Essential for targeting dynein to microtubule plus ends, recruiting dynein to membranous cargos and enhancing dynein p…	0.0386939	3.16543	1	0	0.00844889	0.139658	0	1	0.0126622	0.216426	0	1	0.505269	0.645292	0	0
DCXR_HUMAN	MGF transformer	49336	1	1	9606.ENSP00000303356	"L-xylulose reductase; Catalyzes the NADPH-dependent reduction of several pentoses, tetroses, trioses, alpha-dicarbonyl compounds and L- xylulose. Participates in the uronate cycle of glucose metabolism. May play a role in the water absorption and cellular osmoregulation in the proximal renal tubules by producing xylitol, an osmolyte, thereby preventing osmolytic stress from occurring in the rena…	0.53193	1.16465	0	0	0.0920448	0.58025	0	0	0.245546	0.567768	0	0	0.935139	1.02198	0	0
DDTL_HUMAN : DOPD_HUMAN	MGF transformer	20832	2	2			0.358885	1.55571	0	0	0.289268	0.470576	0	0	0.374072	0.574399	0	0	0.718128	0.819249	0	0
DDX17_HUMAN : DDX5_HUMAN	MGF transformer	30274	1	1			0.851458	0.913513	0	0	0.0577792	5.52646	0	0	0.000178142	8.66062	1	0	0.356064	0.638114	0	0
DDX27_HUMAN	MGF transformer	19374	1	1	9606.ENSP00000483495	Probable ATP-dependent RNA helicase DDX27; Probable ATP-dependent RNA helicase. Component of the nucleolar ribosomal RNA (rRNA) processing machinery that regulates 3' end formation of ribosomal 47S rRNA; DEAD-box helicases	#NUM!	#NUM!	#NUM!	#NUM!	#NUM!	#NUM!	#NUM!	#NUM!	#NUM!	#NUM!	#NUM!	#NUM!	#NUM!	#NUM!	#NUM!	#NUM!
DDX55_HUMAN	MGF transformer	19356	1	1	9606.ENSP00000238146	ATP-dependent RNA helicase DDX55; Probable ATP-binding RNA helicase; DEAD-box helicases	0.180912	2.25649	0	0	0.892638	0.888912	0	0	0.253716	3.44674	0	0	0.0156232	0.257899	0	1
DECR_HUMAN	MGF transformer	19646	2	2	9606.ENSP00000220764	"2,4-dienoyl-CoA reductase, mitochondrial; Auxiliary enzyme of beta-oxidation. It participates in the metabolism of unsaturated fatty enoyl-CoA esters having double bonds in both even- and odd-numbered positions. Catalyzes the NADP-dependent reduction of 2,4-dienoyl-CoA to yield trans-3- enoyl-CoA; Belongs to the short-chain dehydrogenases/reductases (SDR) family. 2,4-dienoyl-CoA reductase subfam…	0.810603	1.14879	0	0	0.633952	1.52258	0	0	0.064344	2.5392	0	0	0.481746	0.599628	0	0
DEF1_HUMAN	MGF transformer	24738	6	3	9606.ENSP00000372136	"Defensin, alpha 1B; Defensin 1 and defensin 2 have antibacterial, fungicide and antiviral activities. Has antimicrobial activity against Gram- negative and Gram-positive bacteria. Defensins are thought to kill microbes by permeabilizing their plasma membrane; Defensins, alpha"	0.694698	0.872883	0	0	0.17691	1.91351	0	0	0.0638472	2.48923	0	0	0.502994	0.768715	0	0
DEF3_HUMAN	MGF transformer	24738	6	3	9606.ENSP00000328359	"Neutrophil defensin 3; Defensin 2 and defensin 3 have antibiotic, fungicide and antiviral activities. Has antimicrobial activity against Gram- negative and Gram-positive bacteria. Defensins are thought to kill microbes by permeabilizing their plasma membrane; Defensins, alpha"	0.694698	0.872883	0	0	0.17691	1.91351	0	0	0.0638472	2.48923	0	0	0.502994	0.768715	0	0
DEF4_HUMAN	MGF transformer	40453	1	1	9606.ENSP00000297435	"Neutrophil defensin 4; Has antimicrobial activity against Gram-negative bacteria, and to a lesser extent also against Gram-positive bacteria and fungi. Protects blood cells against infection with HIV-1 (in vitro). Inhibits corticotropin (ACTH)-stimulated corticosterone production; Defensins, alpha"	0.240131	0.603178	0	0	0.025131	3.74907	1	0	0.0101593	4.26568	1	0	0.789583	0.87889	0	0
DEFB1_HUMAN	MGF transformer	12393	1	1	9606.ENSP00000297439	Beta-defensin 1; Has bactericidal activity. May act as a ligand for C-C chemokine receptor CCR6. Positively regulates the sperm motility and bactericidal activity in a CCR6-dependent manner. Binds to CCR6 and triggers Ca2+ mobilization in the sperm which is important for its motility; Belongs to the beta-defensin family	0.700006	1.41923	0	0	0.0331561	0.103599	0	1	0.00106878	0.0274718	0	1	0.189821	3.7711	0	0
DEFM_HUMAN	MGF transformer	5893	1	1	9606.ENSP00000288022	"Peptide deformylase, mitochondrial; Removes the formyl group from the N-terminal Met of newly synthesized proteins; Belongs to the polypeptide deformylase family"	0.466837	1.4873	0	0	0.524234	0.638156	0	0	0.888144	0.90674	0	0	0.632046	0.703791	0	0
DEN4C_HUMAN	MGF transformer	60856	1	1	9606.ENSP00000473565	"DENN domain-containing protein 4C; Guanine nucleotide exchange factor (GEF) activating RAB10. Promotes the exchange of GDP to GTP, converting inactive GDP-bound RAB10 into its active GTP-bound form. Thereby, stimulates SLC2A4/GLUT4 glucose transporter-enriched vesicles delivery to the plasma membrane in response to insulin; DENN/MADD domain containing"	0.494837	1.35998	0	0	0.0662365	0.319706	0	0	0.00178611	0.227484	0	1	0.533853	1.4054	0	0
DESP_HUMAN	MGF transformer	23270	20	3	9606.ENSP00000369129	Desmoplakin; Major high molecular weight protein of desmosomes. Involved in the organization of the desmosomal cadherin- plakoglobin complexes into discrete plasma membrane domains and in the anchoring of intermediate filaments to the desmosomes; Belongs to the plakin or cytolinker family	0.511885	0.761084	0	0	0.616018	1.30816	0	0	0.988495	0.99222	0	0	0.619194	1.31841	0	0
DEST_HUMAN	MGF transformer	27439	2	2	9606.ENSP00000246069	Destrin; Actin-depolymerizing protein. Severs actin filaments (F- actin) and binds to actin monomers (G-actin). Acts in a pH- independent manner	0.225649	1.32253	0	0	0.252356	0.708276	0	0	0.780091	0.890282	0	0	0.368709	0.795564	0	0
DFFB_HUMAN	MGF transformer	21895	1	1	9606.ENSP00000339524	DNA fragmentation factor subunit beta; Nuclease that induces DNA fragmentation and chromatin condensation during apoptosis. Degrades naked DNA and induces apoptotic morphology	0.0936384	0.567515	0	0	4.77749e-05	5.44777	1	0	7.39506e-07	7.43806	1	0	0.305245	0.732418	0	0
DGLA_HUMAN	MGF transformer	25685	1	1	9606.ENSP00000257215	"Sn1-specific diacylglycerol lipase alpha; Catalyzes the hydrolysis of diacylglycerol (DAG) to 2- arachidonoyl-glycerol (2-AG), the most abundant endocannabinoid in tissues. Required for axonal growth during development and for retrograde synaptic signaling at mature synapses; Lipases"	0.728375	1.17801	0	0	0.835961	0.873013	0	0	0.947883	1.04782	0	0	0.748082	0.833173	0	0
DHB11_HUMAN	MGF transformer	34323	1	1	9606.ENSP00000351035	"Estradiol 17-beta-dehydrogenase 11; Can convert androstan-3-alpha,17-beta-diol (3-alpha- diol) to androsterone in vitro, suggesting that it may participate in androgen metabolism during steroidogenesis. May act by metabolizing compounds that stimulate steroid synthesis and/or by generating metabolites that inhibit it. Has no activity toward DHEA (dehydroepiandrosterone), or A-dione (4-androste-3…	#NUM!	#NUM!	#NUM!	#NUM!	0.00655623	4.8483	1	0	0.245205	2.2645	0	0	0.116929	2.141	0	0
DHB12_HUMAN	MGF transformer	29176	2	2	9606.ENSP00000278353	"Very-long-chain 3-oxoacyl-CoA reductase; Catalyzes the second of the four reactions of the long- chain fatty acids elongation cycle. This endoplasmic reticulum- bound enzymatic process, allows the addition of two carbons to the chain of long- and very long-chain fatty acids/VLCFAs per cycle. This enzyme has a 3-ketoacyl-CoA reductase activity, reducing 3- ketoacyl-CoA to 3-hydroxyacyl-CoA, withi…	0.973748	1.00869	0	0	0.375336	1.35791	0	0	0.130042	1.7494	0	0	0.43492	0.776211	0	0
DHB4_HUMAN	MGF transformer	13262	2	2	9606.ENSP00000420914	Peroxisomal multifunctional enzyme type 2; Bifunctional enzyme acting on the peroxisomal beta- oxidation pathway for fatty acids. Catalyzes the formation of 3- ketoacyl-CoA intermediates from both straight-chain and 2-methyl- branched-chain fatty acids; Short chain dehydrogenase/reductase superfamily	#NUM!	#NUM!	#NUM!	#NUM!	0.519819	0.618314	0	0	0.642526	0.539871	0	0	#NUM!	#NUM!	#NUM!	#NUM!
DHE3_HUMAN : DHE4_HUMAN	MGF transformer	10667	4	3			0.802478	0.929917	0	0	0.468348	1.34508	0	0	0.267539	1.48862	0	0	0.774941	0.903571	0	0
DHRS7_HUMAN	MGF transformer	26013	1	1	9606.ENSP00000216500	Dehydrogenase/reductase SDR family member 7; Short chain dehydrogenase/reductase superfamily	0.232099	1.46089	0	0	0.0381123	0.378502	0	1	0.110327	0.424938	0	0	0.746393	0.890724	0	0
DHSO_HUMAN	MGF transformer	46099	1	1	9606.ENSP00000267814	Sorbitol dehydrogenase; Converts sorbitol to fructose. Part of the polyol pathway that plays an important role in sperm physiology. May play a role in the sperm motility by providing an energetic source for sperm; Belongs to the zinc-containing alcohol dehydrogenase family	0.0496432	0.354102	0	1	0.559567	1.4977	0	0	0.0599607	0.304468	0	0	0.0184203	4.91909	1	0
DHX16_HUMAN	MGF transformer	22248	1	1	9606.ENSP00000365625	Putative pre-mRNA-splicing factor ATP-dependent RNA helicase DHX16; Probable ATP-binding RNA helicase involved in pre-mRNA splicing; Belongs to the DEAD box helicase family. DEAH subfamily. DDX16/PRP8 sub-subfamily	0.668738	1.14368	0	0	0.0840894	2.18222	0	0	0.0074408	3.94278	1	0	0.0702221	0.553472	0	0
DHX57_HUMAN	MGF transformer	5564	1	1	9606.ENSP00000405111	Putative ATP-dependent RNA helicase DHX57; Probable ATP-binding RNA helicase; Belongs to the DEAD box helicase family. DEAH subfamily	0.439111	1.53466	0	0	0.0101621	0.168316	0	1	6.24553e-05	0.079024	0	1	0.239279	2.12994	0	0
DHX9_HUMAN	MGF transformer	31304	1	1	9606.ENSP00000356520	"ATP-dependent RNA helicase A; Multifunctional ATP-dependent nucleic acid helicase that unwinds DNA and RNA in a 3' to 5' direction and that plays important roles in many processes, such as DNA replication, transcriptional activation, post-transcriptional RNA regulation, mRNA translation and RNA-mediated gene silencing. Requires a 3'-single-stranded tail as entry site for acid nuclei unwinding ac…	#NUM!	#NUM!	#NUM!	#NUM!	#NUM!	#NUM!	#NUM!	#NUM!	#NUM!	#NUM!	#NUM!	#NUM!	#NUM!	#NUM!	#NUM!	#NUM!
DI3L2_HUMAN	MGF transformer	39719	1	1	9606.ENSP00000315569	"DIS3-like exonuclease 2; 3'-5'-exoribonuclease that specifically recognizes RNAs polyuridylated at their 3' end and mediates their degradation. Component of an exosome-independent RNA degradation pathway that mediates degradation of both mRNAs and miRNAs that have been polyuridylated by a terminal uridylyltransferase, such as ZCCHC11/TUT4. Mediates degradation of cytoplasmic mRNAs that have been…	0.746929	0.812089	0	0	0.287049	2.79732	0	0	0.289106	3.7937	0	0	0.558152	0.737361	0	0
DIAC_HUMAN	MGF transformer	33008	1	1	9606.ENSP00000359664	"Di-N-acetylchitobiase; Involved in the degradation of asparagine-linked glycoproteins. Hydrolyze of N-acetyl-beta-D-glucosamine (1-4)N- acetylglucosamine chitobiose core from the reducing end of the bond, it requires prior cleavage by glycosylasparaginase; Chitinases"	#NUM!	#NUM!	#NUM!	#NUM!	#NUM!	#NUM!	#NUM!	#NUM!	#NUM!	#NUM!	#NUM!	#NUM!	0.30639	0.46497	0	0
DIAP1_HUMAN	MGF transformer	7982	2	2	9606.ENSP00000381565	"Protein diaphanous homolog 1; Acts in a Rho-dependent manner to recruit PFY1 to the membrane. Required for the assembly of F-actin structures, such as actin cables and stress fibers. Nucleates actin filaments. Binds to the barbed end of the actin filament and slows down actin polymerization and depolymerization. Required for cytokinesis, and transcriptional activation of the serum response facto…	#NUM!	#NUM!	#NUM!	#NUM!	0.656139	0.781367	0	0	0.184924	0.438933	0	0	0.352641	1.78015	0	0
DIAP2_HUMAN	MGF transformer	27171	1	1	9606.ENSP00000321348	"Protein diaphanous homolog 2; Could be involved in oogenesis. Involved in the regulation of endosome dynamics. Implicated in a novel signal transduction pathway, in which isoform 3 and CSK are sequentially activated by RHOD to regulate the motility of early endosomes through interactions with the actin cytoskeleton; Belongs to the formin homology family. Diaphanous subfamily"	0.182379	1.28044	0	0	0.405679	0.808599	0	0	0.863443	1.06373	0	0	0.119239	0.760154	0	0
DIP2A_HUMAN	MGF transformer	19913	1	1	9606.ENSP00000392066	Disco-interacting protein 2 homolog A; May provide positional cues for axon pathfinding and patterning in the central nervous system	0.650586	0.842912	0	0	0.138174	2.18108	0	0	0.0498215	2.95217	1	0	0.462765	0.738807	0	0
DJB11_HUMAN	MGF transformer	34068	2	2	9606.ENSP00000414398	"DnaJ homolog subfamily B member 11; Serves as a co-chaperone for HSPA5. Binds directly to both unfolded proteins that are substrates for ERAD and nascent unfolded peptide chains, but dissociates from the HSPA5-unfolded protein complex before folding is completed. May help recruiting HSPA5 and other chaperones to the substrate. Stimulates HSPA5 ATPase activity; DNAJ heat shock proteins"	0.831542	0.938702	0	0	0.409425	1.42838	0	0	0.332542	1.68437	0	0	0.546483	0.84802	0	0
DJC13_HUMAN	MGF transformer	42797	2	2	9606.ENSP00000260818	"DnaJ homolog subfamily C member 13; Involved in membrane trafficking through early endosomes, such as the early endosome to recycling endosome transport implicated in the recycling of transferrin and the early endosome to late endosome transport implicated in degradation of EGF and EGFR. Involved in the regulation of endosomal membrane tubulation and regulates th dynamics of SNX1 on the endosoma…	0.49025	0.776684	0	0	0.79411	1.14034	0	0	0.725599	0.805882	0	0	0.360771	1.41502	0	0
DLDH_HUMAN	MGF transformer	34215	2	2	9606.ENSP00000205402	"Dihydrolipoyl dehydrogenase, mitochondrial; Lipoamide dehydrogenase is a component of the glycine cleavage system as well as an E3 component of three alpha-ketoacid dehydrogenase complexes (pyruvate-, alpha-ketoglutarate-, and branched-chain amino acid-dehydrogenase complex). In monomeric form has additional moonlighting function as serine protease. Involved in the hyperactivation of spermatazoa…	0.392028	0.767955	0	0	0.146977	1.86726	0	0	0.165131	1.89799	0	0	0.962383	0.983808	0	0
DMBT1_HUMAN	MGF transformer	32185	28	3	9606.ENSP00000357905	"Deleted in malignant brain tumors 1 protein; May be considered as a candidate tumor suppressor gene for brain, lung, esophageal, gastric, and colorectal cancers. May play roles in mucosal defense system, cellular immune defense and epithelial differentiation. May play a role as an opsonin receptor for SFTPD and SPAR in macrophage tissues throughout the body, including epithelial cells lining the…	0.59514	0.845184	0	0	0.0355896	0.470543	0	1	0.00013372	0.194129	0	1	0.011499	2.42387	1	0
DMD_HUMAN	MGF transformer	19359	1	1	9606.ENSP00000354923	Dystrophin; Anchors the extracellular matrix to the cytoskeleton via F-actin. Ligand for dystroglycan. Component of the dystrophin- associated glycoprotein complex which accumulates at the neuromuscular junction (NMJ) and at a variety of synapses in the peripheral and central nervous systems and has a structural function in stabilizing the sarcolemma. Also implicated in signaling events and synap…	0.854177	0.9376	0	0	0.500562	0.725407	0	0	0.234643	0.503963	0	0	0.34525	1.43941	0	0
DNAI1_HUMAN	MGF transformer	19537	2	2	9606.ENSP00000480538	"Dynein intermediate chain 1, axonemal; Part of the dynein complex of respiratory cilia; Belongs to the dynein intermediate chain family"	0.000440088	2.41893	1	0	0.000548944	0.309952	0	1	0.0733736	0.599283	0	0	0.0299029	0.517204	0	1
DNHD1_HUMAN	MGF transformer	20009	1	1	9606.ENSP00000254579	Dynein heavy chain domain 1	#NUM!	#NUM!	#NUM!	#NUM!	#NUM!	#NUM!	#NUM!	#NUM!	#NUM!	#NUM!	#NUM!	#NUM!	#NUM!	#NUM!	#NUM!	#NUM!
DNJA1_HUMAN	MGF transformer	44930	1	1	9606.ENSP00000369127	"DnaJ homolog subfamily A member 1; Co-chaperone for HSPA8/Hsc70. Stimulates ATP hydrolysis, but not the folding of unfolded proteins mediated by HSPA1A (in vitro). Plays a role in protein transport into mitochondria via its role as co- chaperone. Functions as co-chaperone for HSPA1B and negatively regulates the translocation of BAX from the cytosol to mitochondria in response to cellular stress,…	#NUM!	#NUM!	#NUM!	#NUM!	#NUM!	#NUM!	#NUM!	#NUM!	0.0262707	0.0702344	0	1	#NUM!	#NUM!	#NUM!	#NUM!
DNJA2_HUMAN	MGF transformer	29558	1	1	9606.ENSP00000314030	DnaJ homolog subfamily A member 2; Co-chaperone of Hsc70. Stimulates ATP hydrolysis and the folding of unfolded proteins mediated by HSPA1A/B (in vitro); DNAJ heat shock proteins	#NUM!	#NUM!	#NUM!	#NUM!	0.0160327	0.161034	0	1	0.0186705	0.084496	0	1	0.231388	1.90581	0	0
DNJB3_HUMAN : DNJB6_HUMAN	MGF transformer	31429	1	1			#NUM!	#NUM!	#NUM!	#NUM!	#NUM!	#NUM!	#NUM!	#NUM!	#NUM!	#NUM!	#NUM!	#NUM!	#NUM!	#NUM!	#NUM!	#NUM!
DNJC9_HUMAN	MGF transformer	62659	1	1	9606.ENSP00000362041	"DnaJ homolog subfamily C member 9; May play a role as co-chaperone of the Hsp70 family proteins HSPA1A, HSPA1B and HSPA8; DNAJ heat shock proteins"	0.0106413	3.75546	1	0	0.00586841	0.172828	0	1	0.252435	0.448095	0	0	0.151382	0.385694	0	0
DNPH1_HUMAN	MGF transformer	16532	1	1	9606.ENSP00000230431	2'-deoxynucleoside 5'-phosphate N-hydrolase 1; Catalyzes the cleavage of the N-glycosidic bond of deoxyribonucleoside 5'-monophosphates to yield deoxyribose 5- phosphate and a purine or pyrimidine base. Deoxyribonucleoside 5'- monophosphates containing purine bases are preferred to those containing pyrimidine bases	0.401666	1.36966	0	0	0.286143	0.592124	0	0	0.394522	0.657731	0	0	0.824116	0.900252	0	0
DOCK2_HUMAN	MGF transformer	27286	1	1	9606.ENSP00000256935	"Dedicator of cytokinesis protein 2; Involved in cytoskeletal rearrangements required for lymphocyte migration in response of chemokines. Activates RAC1 and RAC2, but not CDC42, by functioning as a guanine nucleotide exchange factor (GEF), which exchanges bound GDP for free GTP. May also participate in IL2 transcriptional activation via the activation of RAC2; Belongs to the DOCK family"	0.773761	1.09981	0	0	0.171125	0.54798	0	0	0.0980574	0.406478	0	0	0.393946	1.34812	0	0
DOK3_HUMAN	MGF transformer	29281	2	2	9606.ENSP00000349727	Docking protein 3; DOK proteins are enzymatically inert adaptor or scaffolding proteins. They provide a docking platform for the assembly of multimolecular signaling complexes. DOK3 is a negative regulator of JNK signaling in B-cells through interaction with INPP5D/SHIP1. May modulate ABL1 function (By similarity)	#NUM!	#NUM!	#NUM!	#NUM!	0.02644	4.46907	1	0	0.545756	1.70439	0	0	0.0654011	2.62209	0	0
DONS_HUMAN	MGF transformer	20748	1	1	9606.ENSP00000307143	"Protein downstream neighbor of Son; Replisome component that maintains genome stability by protecting stalled or damaged replication forks. After the induction of replication stress, required for the stabilization of stalled replication forks, the efficient activation of the intra- S-phase and G/2M cell-cycle checkpoints and the maintenance of genome stability"	0.233746	1.34875	0	0	0.167264	0.635393	0	0	0.408115	0.760055	0	0	0.582119	0.835983	0	0
DPOE2_HUMAN	MGF transformer	23705	1	1	9606.ENSP00000216367	DNA polymerase epsilon subunit 2; Participates in DNA repair and in chromosomal DNA replication	0.304488	0.676136	0	0	0.00543402	4.26714	1	0	0.00293935	5.84724	1	0	0.38414	0.72977	0	0
DPP2_HUMAN	MGF transformer	9111	3	3	9606.ENSP00000360635	Dipeptidyl peptidase 2; Plays an important role in the degradation of some oligopeptides; DASH family	0.200339	1.33292	0	0	0.615828	0.861498	0	0	0.474846	1.27871	0	0	0.14251	0.673723	0	0
DPP3_HUMAN	MGF transformer	38308	1	1	9606.ENSP00000353701	"Dipeptidyl peptidase 3; Cleaves and degrades bioactive peptides, including angiotensin, Leu-enkephalin and Met-enkephalin. Also cleaves Arg-Arg-beta-naphthylamide (in vitro); Belongs to the peptidase M49 family"	0.167143	1.39314	0	0	0.0423392	0.522237	0	1	0.0715054	0.568094	0	0	0.769267	0.919278	0	0
DPYD_HUMAN	MGF transformer	19289	1	1	9606.ENSP00000359211	Dihydropyrimidine dehydrogenase [NADP(+)]; Involved in pyrimidine base degradation. Catalyzes the reduction of uracil and thymine. Also involved the degradation of the chemotherapeutic drug 5-fluorouracil; Belongs to the dihydropyrimidine dehydrogenase family	#NUM!	#NUM!	#NUM!	#NUM!	#NUM!	#NUM!	#NUM!	#NUM!	#NUM!	#NUM!	#NUM!	#NUM!	#NUM!	#NUM!	#NUM!	#NUM!
DPYL1_HUMAN	MGF transformer	36846	3	3	9606.ENSP00000321606	"Dihydropyrimidinase-related protein 1; Necessary for signaling by class 3 semaphorins and subsequent remodeling of the cytoskeleton. Plays a role in axon guidance, invasive growth and cell migration. May participate in cytokinesis; Belongs to the metallo-dependent hydrolases superfamily. Hydantoinase/dihydropyrimidinase family"	0.012134	2.30984	1	0	0.0334138	0.344269	0	1	0.162556	0.665391	0	0	0.1027	0.517394	0	0
DPYL2_HUMAN	MGF transformer	36846	3	3	9606.ENSP00000309539	"Dihydropyrimidinase-related protein 2; Plays a role in neuronal development and polarity, as well as in axon growth and guidance, neuronal growth cone collapse and cell migration. Necessary for signaling by class 3 semaphorins and subsequent remodeling of the cytoskeleton. May play a role in endocytosis; Belongs to the metallo-dependent hydrolases superfamily. Hydantoinase/dihydropyrimidinase fa…	0.137604	1.81623	0	0	0.0573978	0.330731	0	0	0.024121	0.404095	0	1	0.68332	0.818449	0	0
DRA_HUMAN	MGF transformer	37254	5	3	9606.ENSP00000378786	"HLA class II histocompatibility antigen, DR alpha chain; Binds peptides derived from antigens that access the endocytic route of antigen presenting cells (APC) and presents them on the cell surface for recognition by the CD4 T-cells. The peptide binding cleft accommodates peptides of 10-30 residues. The peptides presented by MHC class II molecules are generated mostly by degradation of proteins …	0.474566	0.756488	0	0	0.389722	0.643048	0	0	0.0181986	0.277739	0	1	0.0631865	2.31529	0	0
DRS7C_HUMAN	MGF transformer	23000	1	1	9606.ENSP00000327975	Dehydrogenase/reductase SDR family member 7C; Putative oxidoreductase; Short chain dehydrogenase/reductase superfamily	0.312979	0.739096	0	0	0.0441809	2.38205	1	0	0.149408	2.4106	0	0	0.963454	0.988158	0	0
DSC1_HUMAN	MGF transformer	37703	4	3	9606.ENSP00000257198	Desmocollin-1; Component of intercellular desmosome junctions. Involved in the interaction of plaque proteins and intermediate filaments mediating cell-cell adhesion. May contribute to epidermal cell positioning (stratification) by mediating differential adhesiveness between cells that express different isoforms. Linked to the keratinization of epithelial tissues; Desmosomal cadherins	0.544697	1.39647	0	0	0.334993	0.476586	0	0	0.48423	0.484886	0	0	0.973134	0.982883	0	0
DSG1_HUMAN	MGF transformer	10905	10	3	9606.ENSP00000257192	Desmoglein-1; Component of intercellular desmosome junctions. Involved in the interaction of plaque proteins and intermediate filaments mediating cell-cell adhesion; Desmosomal cadherins	0.555471	1.28561	0	0	0.119206	0.424861	0	0	0.146387	0.321769	0	0	0.53055	1.32039	0	0
DSG3_HUMAN	MGF transformer	33324	1	1	9606.ENSP00000257189	Desmoglein-3; Component of intercellular desmosome junctions. Involved in the interaction of plaque proteins and intermediate filaments mediating cell-cell adhesion; Desmosomal cadherins	0.959278	1.03922	0	0	0.336576	3.09588	0	0	0.0351283	6.67847	1	0	0.360456	0.463562	0	0
DUS1L_HUMAN	MGF transformer	20108	1	1	9606.ENSP00000346280	"tRNA-dihydrouridine(16/17) synthase [NAD(P)(+)]-like; Catalyzes the synthesis of dihydrouridine, a modified base found in the D-loop of most tRNAs"	0.129978	1.82478	0	0	0.34762	0.63389	0	0	0.589307	1.31385	0	0	0.168585	0.482467	0	0
DYH10_HUMAN	MGF transformer	32223	1	1	9606.ENSP00000386770	"Dynein heavy chain 10, axonemal; Force generating protein of respiratory cilia. Produces force towards the minus ends of microtubules. Dynein has ATPase activity; the force-producing power stroke is thought to occur on release of ADP. Involved in sperm motility; implicated in sperm flagellar assembly (By similarity). Probable inner arm dynein heavy chain"	0.215683	1.22283	0	0	0.00848073	0.575131	0	1	0.00320119	0.534852	0	1	0.697253	1.07531	0	0
DYH17_HUMAN	MGF transformer	19180	1	1	9606.ENSP00000374490	"Dynein heavy chain 17, axonemal; Force generating protein of respiratory cilia. Produces force towards the minus ends of microtubules. Dynein has ATPase activity; the force-producing power stroke is thought to occur on release of ADP. Involved in sperm motility; implicated in sperm flagellar assembly (By similarity); Belongs to the dynein heavy chain family"	0.891148	1.08525	0	0	0.622164	1.46462	0	0	0.351088	2.38424	0	0	0.450779	0.614293	0	0
DYH5_HUMAN	MGF transformer	22544	1	1	9606.ENSP00000265104	"Dynein heavy chain 5, axonemal; Force generating protein of respiratory cilia. Produces force towards the minus ends of microtubules. Dynein has ATPase activity; the force-producing power stroke is thought to occur on release of ADP. Required for structural and functional integrity of the cilia of ependymal cells lining the brain ventricles; Dyneins, axonemal"	0.252809	2.27412	0	0	0.831737	0.774981	0	0	0.360334	2.26716	0	0	0.189207	0.341828	0	0
DYH6_HUMAN	MGF transformer	19053	1	1	9606.ENSP00000374045	"Dynein heavy chain 6, axonemal; Force generating protein of respiratory cilia. Produces force towards the minus ends of microtubules. Dynein has ATPase activity; the force-producing power stroke is thought to occur on release of ADP (By similarity); Belongs to the dynein heavy chain family"	0.471111	0.863423	0	0	0.694127	1.10471	0	0	0.763573	0.919405	0	0	0.490198	1.20155	0	0
DYH7_HUMAN	MGF transformer	19224	1	1	9606.ENSP00000311273	"Dynein heavy chain 7, axonemal; Force generating protein of respiratory cilia. Produces force towards the minus ends of microtubules. Dynein has ATPase activity; the force-producing power stroke is thought to occur on release of ADP (By similarity); Dyneins, axonemal"	0.66163	1.09588	0	0	0.9008	0.966348	0	0	0.756129	1.10728	0	0	0.593107	0.872722	0	0
DYH8_HUMAN	MGF transformer	24081	1	1	9606.ENSP00000333363	"Dynein heavy chain 8, axonemal; Force generating protein of respiratory cilia. Produces force towards the minus ends of microtubules. Dynein has ATPase activity; the force-producing power stroke is thought to occur on release of ADP. Involved in sperm motility; implicated in sperm flagellar assembly (By similarity); Dyneins, axonemal"	0.472011	0.769892	0	0	0.696965	1.22627	0	0	0.879879	0.90278	0	0	0.370618	1.35832	0	0
DYHC1_HUMAN	MGF transformer	25351	4	3	9606.ENSP00000348965	Cytoplasmic dynein 1 heavy chain 1; Cytoplasmic dynein 1 acts as a motor for the intracellular retrograde motility of vesicles and organelles along microtubules. Dynein has ATPase activity; the force-producing power stroke is thought to occur on release of ADP. Plays a role in mitotic spindle assembly and metaphase plate congression; Belongs to the dynein heavy chain family	0.0487782	0.677925	0	0	0.295324	1.27602	0	0	0.408942	0.772805	0	0	0.0451171	1.65116	1	0
DYL1_HUMAN	MGF transformer	46805	1	1	9606.ENSP00000376297	"Dynein light chain 1, cytoplasmic; Acts as one of several non-catalytic accessory components of the cytoplasmic dynein 1 complex that are thought to be involved in linking dynein to cargos and to adapter proteins that regulate dynein function. Cytoplasmic dynein 1 acts as a motor for the intracellular retrograde motility of vesicles and organelles along microtubules. May play a role in changing …	0.095277	2.36835	0	0	0.0129163	0.186202	0	1	0.00773322	0.194474	0	1	0.942184	0.957465	0	0
DYN2_HUMAN	MGF transformer	36438	1	1	9606.ENSP00000373905	"Dynamin-2; Microtubule-associated force-producing protein involved in producing microtubule bundles and able to bind and hydrolyze GTP. Plays a role in the regulation of neuron morphology, axon growth and formation of neuronal growth cones (By similarity). Plays an important role in vesicular trafficking processes, in particular endocytosis. Involved in cytokinesis. Regulates maturation of apopt…	0.496328	1.33833	0	0	0.720034	0.802723	0	0	0.860462	1.12689	0	0	0.49335	0.712338	0	0
DYSF_HUMAN	MGF transformer	8842	14	3	9606.ENSP00000386881	Dysferlin; Key calcium ion sensor involved in the Ca(2+)-triggered synaptic vesicle-plasma membrane fusion. Plays a role in the sarcolemma repair mechanism of both skeletal muscle and cardiomyocytes that permits rapid resealing of membranes disrupted by mechanical stress (By similarity); Ferlin family	0.853113	1.04489	0	0	0.0882567	1.46775	0	0	0.108367	2.13882	0	0	0.171485	0.686243	0	0
DYST_HUMAN	MGF transformer	19576	2	2	9606.ENSP00000307959	"Dystonin; Cytoskeletal linker protein. Acts as an integrator of intermediate filaments, actin and microtubule cytoskeleton networks. Required for anchoring either intermediate filaments to the actin cytoskeleton in neural and muscle cells or keratin- containing intermediate filaments to hemidesmosomes in epithelial cells. The proteins may self-aggregate to form filaments or a two- dimensional me…	0.151379	1.33327	0	0	0.232835	0.704363	0	0	0.59402	0.894314	0	0	0.340692	0.787602	0	0
E41L3_HUMAN	MGF transformer	19273	1	1	9606.ENSP00000343158	"Band 4.1-like protein 3; Tumor suppressor that inhibits cell proliferation and promotes apoptosis. Modulates the activity of protein arginine N- methyltransferases, including PRMT3 and PRMT5; Erythrocyte membrane protein band 4.1"	0.00695382	3.09437	1	0	0.0186111	0.291391	0	1	0.579037	0.799105	0	0	0.0911569	0.364647	0	0
ECHA_HUMAN	MGF transformer	38667	5	3	9606.ENSP00000370023	"Trifunctional enzyme subunit alpha, mitochondrial; Bifunctional subunit; In the central section; belongs to the 3-hydroxyacyl- CoA dehydrogenase family"	0.116789	0.652106	0	0	0.0115083	2.67687	1	0	0.00945544	2.69232	1	0	0.983037	0.994262	0	0
ECHB_HUMAN	MGF transformer	10111	1	1	9606.ENSP00000325136	hydroxyacyl-CoA dehydrogenase trifunctional multienzyme complex subunit beta	0.842613	1.1181	0	0	0.0440906	0.301155	0	1	0.0711363	0.144409	0	0	0.184055	2.08544	0	0
ECHM_HUMAN	MGF transformer	42614	1	1	9606.ENSP00000357535	"Enoyl-CoA hydratase, mitochondrial; Straight-chain enoyl-CoA thioesters from C4 up to at least C16 are processed, although with decreasing catalytic rate. Has high substrate specificity for crotonyl-CoA and moderate specificity for acryloyl-CoA, 3-methylcrotonyl-CoA and methacrylyl-CoA. It is noteworthy that binds tiglyl-CoA, but hydrates only a small amount of this substrate"	0.567812	0.822901	0	0	0.204746	1.89978	0	0	0.139552	2.00381	0	0	0.892698	0.948084	0	0
ECM1_HUMAN	MGF transformer	26507	2	2	9606.ENSP00000358045	Extracellular matrix protein 1; Involved in endochondral bone formation as negative regulator of bone mineralization. Stimulates the proliferation of endothelial cells and promotes angiogenesis. Inhibits MMP9 proteolytic activity	#NUM!	#NUM!	#NUM!	#NUM!	#NUM!	#NUM!	#NUM!	#NUM!	#NUM!	#NUM!	#NUM!	#NUM!	#NUM!	#NUM!	#NUM!	#NUM!
ECP_HUMAN	MGF transformer	6841	3	3	9606.ENSP00000302324	"Eosinophil cationic protein; Cytotoxin and helminthotoxin with low-efficiency ribonuclease activity. Possesses a wide variety of biological activities. Exhibits antibacterial activity, including cytoplasmic membrane depolarization of preferentially Gram-negative, but also Gram-positive strains. Promotes E.coli outer membrane detachment, alteration of the overall cell shape and partial loss of ce…	0.546357	0.832631	0	0	0.233432	1.64771	0	0	0.165196	1.75448	0	0	0.8647	0.939144	0	0
EDRF1_HUMAN	MGF transformer	19619	1	1	9606.ENSP00000349244	Erythroid differentiation-related factor 1; Transcription factor involved in erythroid differentiation. Involved in transcriptional activation of the globin gene	0.782482	1.19245	0	0	0.865798	1.17117	0	0	0.618197	1.68133	0	0	0.626632	0.696578	0	0
EEA1_HUMAN	MGF transformer	60972	2	2	9606.ENSP00000317955	Early endosome antigen 1; Binds phospholipid vesicles containing phosphatidylinositol 3-phosphate and participates in endosomal trafficking; Zinc fingers FYVE-type	0.120827	0.526589	0	0	0.0154141	4.0863	1	0	0.00476263	3.90524	1	0	0.923332	1.04636	0	0
EF1A1_HUMAN : EF1A3_HUMAN	MGF transformer	22903	8	3			0.0539676	1.5512	0	0	6.58914e-06	0.329891	0	1	0.00232635	0.303904	0	1	0.699923	1.08551	0	0
EF1B_HUMAN	MGF transformer	34879	1	1	9606.ENSP00000376056	Elongation factor 1-beta; EF-1-beta and EF-1-delta stimulate the exchange of GDP bound to EF-1-alpha to GTP	0.63533	0.815826	0	0	0.648031	1.32001	0	0	0.863019	1.14077	0	0	0.738882	1.15712	0	0
EF1D_HUMAN	MGF transformer	30392	1	1	9606.ENSP00000410059	"Elongation factor 1-delta; Isoform 1: EF-1-beta and EF-1-delta stimulate the exchange of GDP bound to EF-1-alpha to GTP, regenerating EF-1- alpha for another round of transfer of aminoacyl-tRNAs to the ribosome; Belongs to the EF-1-beta/EF-1-delta family"	0.0542028	1.82212	0	0	0.828794	0.918297	0	0	0.0415677	2.49711	1	0	0.00644085	0.367744	0	1
EF1G_HUMAN	MGF transformer	31885	9	3	9606.ENSP00000331901	Elongation factor 1-gamma; Probably plays a role in anchoring the complex to other cellular components	0.498116	1.20201	0	0	0.579279	0.827554	0	0	0.980494	0.990639	0	0	0.615894	0.835374	0	0
EF2_HUMAN	MGF transformer	43760	13	3	9606.ENSP00000307940	"Elongation factor 2; Catalyzes the GTP-dependent ribosomal translocation step during translation elongation. During this step, the ribosome changes from the pre-translocational (PRE) to the post- translocational (POST) state as the newly formed A-site-bound peptidyl-tRNA and P-site-bound deacylated tRNA move to the P and E sites, respectively. Catalyzes the coordinated movement of the two tRNA m…	0.910146	1.01204	0	0	0.129624	0.839544	0	0	0.107281	0.748527	0	0	0.387403	1.1216	0	0
EFCB1_HUMAN	MGF transformer	9617	1	1	9606.ENSP00000262103	EF-hand calcium-binding domain-containing protein 1; EF-hand calcium binding domain 1	0.642716	0.812274	0	0	0.743226	1.20683	0	0	0.954411	0.960949	0	0	0.68713	1.25588	0	0
EFCC1_HUMAN	MGF transformer	1882	1	1	9606.ENSP00000414597	EF-hand and coiled-coil domain containing 1	0.0112226	2.72606	1	0	0.0427343	0.319045	0	1	0.575814	0.780269	0	0	0.0663102	0.408891	0	0
EFGM_HUMAN	MGF transformer	21077	1	1	9606.ENSP00000419038	"Elongation factor G, mitochondrial; Mitochondrial GTPase that catalyzes the GTP-dependent ribosomal translocation step during translation elongation. During this step, the ribosome changes from the pre-translocational (PRE) to the post-translocational (POST) state as the newly formed A- site-bound peptidyl-tRNA and P-site-bound deacylated tRNA move to the P and E sites, respectively. Catalyzes t…	#NUM!	#NUM!	#NUM!	#NUM!	0.874299	0.911762	0	0	0.566089	1.69958	0	0	0.210018	0.536464	0	0
EFHD2_HUMAN	MGF transformer	8878	5	3	9606.ENSP00000365147	EF-hand domain-containing protein D2; May regulate B-cell receptor (BCR)-induced immature and primary B-cell apoptosis. Plays a role as negative regulator of the canonical NF-kappa-B-activating branch. Controls spontaneous apoptosis through the regulation of BCL2L1 abundance; EF-hand domain containing	0.0381197	0.534798	0	1	0.000151922	4.53744	1	0	0.00242665	4.83554	1	0	0.745818	0.938351	0	0
EFTU_HUMAN	MGF transformer	30190	2	2	9606.ENSP00000322439	"Elongation factor Tu, mitochondrial; This protein promotes the GTP-dependent binding of aminoacyl-tRNA to the A-site of ribosomes during protein biosynthesis; Belongs to the TRAFAC class translation factor GTPase superfamily. Classic translation factor GTPase family. EF-Tu/EF-1A subfamily"	0.168655	1.9165	0	0	0.0370636	0.239482	0	1	0.0133544	0.250451	0	1	0.931863	0.956205	0	0
EGLN1_HUMAN	MGF transformer	18972	1	1	9606.ENSP00000355601	"Egl nine homolog 1; Cellular oxygen sensor that catalyzes, under normoxic conditions, the post-translational formation of 4-hydroxyproline in hypoxia-inducible factor (HIF) alpha proteins. Hydroxylates a specific proline found in each of the oxygen-dependent degradation (ODD) domains (N-terminal, NODD, and C-terminal, CODD) of HIF1A. Also hydroxylates HIF2A. Has a preference for the CODD site fo…	0.427786	1.53886	0	0	0.230277	0.433135	0	0	0.348193	0.486181	0	0	0.863439	0.890892	0	0
EHD1_HUMAN	MGF transformer	14836	5	3	9606.ENSP00000479153	"EH domain-containing protein 1; ATP- and membrane-binding protein that controls membrane reorganization/tubulation upon ATP hydrolysis. In vitro causes vesiculation of endocytic membranes. Acts in early endocytic membrane fusion and membrane trafficking of recycling endosomes. Recruited to endosomal membranes upon nerve growth factor stimulation, indirectly regulates neurite outgrowth (By simila…	0.311297	1.22171	0	0	0.1317	0.651627	0	0	0.149834	0.666716	0	0	0.917114	0.977368	0	0
EHD4_HUMAN	MGF transformer	27074	2	2	9606.ENSP00000220325	EH domain-containing protein 4; ATP- and membrane-binding protein that probably controls membrane reorganization/tubulation upon ATP hydrolysis. Plays a role in early endosomal transport; EF-hand domain containing	0.660188	0.756054	0	0	0.115467	4.25005	0	0	0.101995	6.99698	0	0	0.365403	0.607412	0	0
EIF3F_HUMAN	MGF transformer	41681	1	1	9606.ENSP00000431800	"Eukaryotic translation initiation factor 3 subunit F; Component of the eukaryotic translation initiation factor 3 (eIF-3) complex, which is required for several steps in the initiation of protein synthesis. The eIF-3 complex associates with the 40S ribosome and facilitates the recruitment of eIF-1, eIF-1A, eIF-2:GTP:methionyl-tRNAi and eIF-5 to form the 43S pre- initiation complex (43S PIC). The…	#NUM!	#NUM!	#NUM!	#NUM!	0.0938593	0.472581	0	0	0.371204	0.606332	0	0	0.622972	0.779409	0	0
ELAF_HUMAN	MGF transformer	38097	1	1	9606.ENSP00000243924	Elafin; Neutrophil and pancreatic elastase-specific inhibitor of skin. It may prevent elastase-mediated tissue proteolysis; WAP four-disulfide core domain containing	#NUM!	#NUM!	#NUM!	#NUM!	0.807093	1.28997	0	0	#NUM!	#NUM!	#NUM!	#NUM!	#NUM!	#NUM!	#NUM!	#NUM!
ELF2_HUMAN	MGF transformer	19106	1	1	9606.ENSP00000377782	ETS-related transcription factor Elf-2; Isoform 1 transcriptionally activates the LYN and BLK promoters and acts synergistically with RUNX1 to transactivate the BLK promoter; ETS transcription factor family	#NUM!	#NUM!	#NUM!	#NUM!	#NUM!	#NUM!	#NUM!	#NUM!	#NUM!	#NUM!	#NUM!	#NUM!	#NUM!	#NUM!	#NUM!	#NUM!
ELMO2_HUMAN	MGF transformer	26266	1	1	9606.ENSP00000290246	Engulfment and cell motility protein 2; Involved in cytoskeletal rearrangements required for phagocytosis of apoptotic cells and cell motility. Acts in association with DOCK1 and CRK. Was initially proposed to be required in complex with DOCK1 to activate Rac Rho small GTPases. May enhance the guanine nucleotide exchange factor (GEF) activity of DOCK1	0.341979	0.518383	0	0	0.98245	0.982612	0	0	0.359819	0.30712	0	0	0.106337	3.19944	0	0
ELNE_HUMAN	MGF transformer	13028	8	3	9606.ENSP00000466090	"Neutrophil elastase; Modifies the functions of natural killer cells, monocytes and granulocytes. Inhibits C5a-dependent neutrophil enzyme release and chemotaxis"	0.150154	0.65485	0	0	7.50296e-05	4.00721	1	0	7.77205e-06	5.55726	1	0	0.236156	0.721077	0	0
EME2_HUMAN	MGF transformer	21325	1	1	9606.ENSP00000457353	Probable crossover junction endonuclease EME2; Interacts with MUS81 to form a DNA structure-specific endonuclease which cleaves substrates such as 3'-flap structures; Belongs to the EME1/MMS4 family	0.936538	1.04132	0	0	0.380811	0.56708	0	0	0.0817166	0.348705	0	0	0.47832	1.62624	0	0
ENOA_HUMAN	MGF transformer	31477	24	3	9606.ENSP00000234590	"Alpha-enolase; Multifunctional enzyme that, as well as its role in glycolysis, plays a part in various processes such as growth control, hypoxia tolerance and allergic responses. May also function in the intravascular and pericellular fibrinolytic system due to its ability to serve as a receptor and activator of plasminogen on the cell surface of several cell-types such as leukocytes and neurons…	0.199684	0.79639	0	0	0.283681	1.30061	0	0	0.755134	1.06451	0	0	0.386931	1.22179	0	0
ENOB_HUMAN	MGF transformer	35379	5	3	9606.ENSP00000324105	Beta-enolase; Appears to have a function in striated muscle development and regeneration; Belongs to the enolase family	0.19683	0.804559	0	0	0.643587	1.1087	0	0	0.350019	0.816159	0	0	0.157563	1.35844	0	0
ENPL_HUMAN	MGF transformer	33202	9	3	9606.ENSP00000299767	"Endoplasmin; Molecular chaperone that functions in the processing and transport of secreted proteins. When associated with CNPY3, required for proper folding of Toll-like receptors (By similarity). Functions in endoplasmic reticulum associated degradation (ERAD). Has ATPase activity; Belongs to the heat shock protein 90 family"	0.0480992	0.7367	0	0	0.0356606	1.57859	1	0	0.344014	1.30783	0	0	0.187201	1.20703	0	0
ENPP7_HUMAN	MGF transformer	25963	1	1	9606.ENSP00000332656	Ectonucleotide pyrophosphatase/phosphodiesterase family member 7; Converts sphingomyelin to ceramide. Also has phospholipase C activity toward palmitoyl lyso-phosphocholine. Does not appear to have nucleotide pyrophosphatase activity; Belongs to the nucleotide pyrophosphatase/phosphodiesterase family	0.429429	1.51058	0	0	0.89289	1.10458	0	0	0.365602	2.48469	0	0	0.0777193	0.444555	0	0
EPB42_HUMAN	MGF transformer	39663	1	1	9606.ENSP00000300215	Erythrocyte membrane protein band 4.2; Probably plays an important role in the regulation of erythrocyte shape and mechanical properties; Belongs to the transglutaminase superfamily. Transglutaminase family	#NUM!	#NUM!	#NUM!	#NUM!	#NUM!	#NUM!	#NUM!	#NUM!	#NUM!	#NUM!	#NUM!	#NUM!	#NUM!	#NUM!	#NUM!	#NUM!
EPCAM_HUMAN	MGF transformer	40134	1	1	9606.ENSP00000263735	"Epithelial cell adhesion molecule; May act as a physical homophilic interaction molecule between intestinal epithelial cells (IECs) and intraepithelial lymphocytes (IELs) at the mucosal epithelium for providing immunological barrier as a first line of defense against mucosal infection. Plays a role in embryonic stem cells proliferation and differentiation. Up-regulates the expression of FABP5, M…	#NUM!	#NUM!	#NUM!	#NUM!	#NUM!	#NUM!	#NUM!	#NUM!	#NUM!	#NUM!	#NUM!	#NUM!	#NUM!	#NUM!	#NUM!	#NUM!
EPHB2_HUMAN	MGF transformer	25902	1	1	9606.ENSP00000363763	"Ephrin type-B receptor 2; Receptor tyrosine kinase which binds promiscuously transmembrane ephrin-B family ligands residing on adjacent cells, leading to contact-dependent bidirectional signaling into neighboring cells. The signaling pathway downstream of the receptor is referred to as forward signaling while the signaling pathway downstream of the ephrin ligand is referred to as reverse signali…	0.573367	0.659033	0	0	0.558251	2.05416	0	0	0.552409	1.57512	0	0	0.765139	1.30413	0	0
EPHB4_HUMAN	MGF transformer	14604	1	1	9606.ENSP00000350896	"Ephrin type-B receptor 4; Receptor tyrosine kinase which binds promiscuously transmembrane ephrin-B family ligands residing on adjacent cells, leading to contact-dependent bidirectional signaling into neighboring cells. The signaling pathway downstream of the receptor is referred to as forward signaling while the signaling pathway downstream of the ephrin ligand is referred to as reverse signali…	0.420391	1.5988	0	0	0.828558	1.17732	0	0	0.276159	2.67482	0	0	0.227637	0.44015	0	0
ERBB2_HUMAN	MGF transformer	19609	1	1	9606.ENSP00000269571	"Receptor tyrosine-protein kinase erbB-2; Protein tyrosine kinase that is part of several cell surface receptor complexes, but that apparently needs a coreceptor for ligand binding. Essential component of a neuregulin-receptor complex, although neuregulins do not interact with it alone. GP30 is a potential ligand for this receptor. Regulates outgrowth and stabilization of peripheral microtubules …	0.707111	0.828937	0	0	0.319284	2.22487	0	0	0.146757	2.59124	0	0	0.786308	0.858611	0	0
ERH_HUMAN	MGF transformer	41738	1	1	9606.ENSP00000451080	Enhancer of rudimentary homolog; May have a role in the cell cycle; Belongs to the E(R) family	#NUM!	#NUM!	#NUM!	#NUM!	0.570525	0.726555	0	0	0.642376	0.730394	0	0	0.992406	0.994745	0	0
ERIC3_HUMAN	MGF transformer	19661	1	1	9606.ENSP00000322609	Glutamate-rich protein 3; Glutamate rich 3	0.0436548	1.58541	1	0	0.0773156	0.587671	0	0	0.721153	0.881816	0	0	0.136928	0.666432	0	0
ERLN2_HUMAN	MGF transformer	29825	3	3	9606.ENSP00000276461	"Erlin-2; Component of the ERLIN1/ERLIN2 complex which mediates the endoplasmic reticulum-associated degradation (ERAD) of inositol 1,4,5-trisphosphate receptors (IP3Rs) such as ITPR1. Promotes sterol-accelerated ERAD of HMGCR probably implicating an AMFR/gp78-containing ubiquitin ligase complex. Involved in regulation of cellular cholesterol homeostasis by regulation the SREBP signaling pathway.…	0.322698	1.16781	0	0	0.146437	0.731579	0	0	0.314964	0.755892	0	0	0.838249	0.967836	0	0
ERO1A_HUMAN	MGF transformer	33054	3	3	9606.ENSP00000379042	"ERO1-like protein alpha; Oxidoreductase involved in disulfide bond formation in the endoplasmic reticulum. Efficiently reoxidizes P4HB/PDI, the enzyme catalyzing protein disulfide formation, in order to allow P4HB to sustain additional rounds of disulfide formation. Following P4HB reoxidation, passes its electrons to molecular oxygen via FAD, leading to the production of reactive oxygen species …	0.989861	1.0048	0	0	0.265449	1.68983	0	0	0.105574	2.56301	0	0	0.361536	0.659315	0	0
ERP29_HUMAN	MGF transformer	34954	6	3	9606.ENSP00000261735	"Endoplasmic reticulum resident protein 29; Does not seem to be a disulfide isomerase. Plays an important role in the processing of secretory proteins within the endoplasmic reticulum (ER), possibly by participating in the folding of proteins in the ER"	0.0412342	0.541712	0	1	0.0288202	2.601	1	0	0.0769358	1.83962	0	0	0.323812	1.41388	0	0
ERP44_HUMAN	MGF transformer	34126	2	2	9606.ENSP00000262455	"Endoplasmic reticulum resident protein 44; Mediates thiol-dependent retention in the early secretory pathway, forming mixed disulfides with substrate proteins through its conserved CRFS motif. Inhibits the calcium channel activity of ITPR1. May have a role in the control of oxidative protein folding in the endoplasmic reticulum. Required to retain ERO1A and ERO1B in the endoplasmic reticulum"	0.667593	0.917199	0	0	0.188508	1.43941	0	0	0.0846476	1.63864	0	0	0.576795	0.878414	0	0
ESCO2_HUMAN	MGF transformer	19954	1	1	9606.ENSP00000306999	"N-acetyltransferase ESCO2; Acetyltransferase required for the establishment of sister chromatid cohesion. Couples the processes of cohesion and DNA replication to ensure that only sister chromatids become paired together. In contrast to the structural cohesins, the deposition and establishment factors are required only during the S phase. Acetylates the cohesin component SMC3"	0.504313	0.780411	0	0	0.606689	1.27329	0	0	0.987236	0.988815	0	0	0.514589	1.2877	0	0
EST1A_HUMAN	MGF transformer	21136	1	1	9606.ENSP00000263073	"Telomerase-binding protein EST1A; Component of the telomerase ribonucleoprotein (RNP) complex that is essential for the replication of chromosome termini. May have a general role in telomere regulation. Promotes in vitro the ability of TERT to elongate telomeres. Overexpression induces telomere uncapping, chromosomal end-to-end fusions (telomeric DNA persists at the fusion points) and did not pe…	0.0949842	1.57781	0	0	0.073741	0.505545	0	0	0.38783	0.669033	0	0	0.293748	0.755635	0	0
EST1_HUMAN	MGF transformer	13022	4	3	9606.ENSP00000353720	"Liver carboxylesterase 1; Involved in the detoxification of xenobiotics and in the activation of ester and amide prodrugs. Hydrolyzes aromatic and aliphatic esters, but has no catalytic activity toward amides or a fatty acyl-CoA ester. Hydrolyzes the methyl ester group of cocaine to form benzoylecgonine. Catalyzes the transesterification of cocaine to form cocaethylene. Displays fatty acid ethyl…	0.326813	1.53955	0	0	0.972208	1.02219	0	0	0.0932529	2.23921	0	0	0.150614	0.456497	0	0
ESTD_HUMAN	MGF transformer	28095	3	3	9606.ENSP00000367992	S-formylglutathione hydrolase; Serine hydrolase involved in the detoxification of formaldehyde	0.306374	1.36752	0	0	0.00256075	0.301355	0	1	6.30066e-05	0.206814	0	1	0.210096	1.45713	0	0
ESYT1_HUMAN	MGF transformer	23708	1	1	9606.ENSP00000267113	Extended synaptotagmin-1; Binds glycerophospholipids in a barrel-like domain and may play a role in cellular lipid transport (By similarity). Binds calcium (via the C2 domains) and translocates to sites of contact between the endoplasmic reticulum and the cell membrane in response to increased cytosolic calcium levels. Helps tether the endoplasmic reticulum to the cell membrane and promotes the f…	0.13084	1.4441	0	0	0.197103	0.628933	0	0	0.465659	0.842737	0	0	0.338003	0.746299	0	0
ETFA_HUMAN	MGF transformer	39591	3	3	9606.ENSP00000452762	"Electron transfer flavoprotein subunit alpha, mitochondrial; Heterodimeric electron transfer flavoprotein that accepts electrons from several mitochondrial dehydrogenases, including acyl-CoA dehydrogenases, glutaryl-CoA and sarcosine dehydrogenase. It transfers the electrons to the main mitochondrial respiratory chain via ETF-ubiquinone oxidoreductase (ETF dehydrogenase). Required for normal mit…	0.186736	1.37965	0	0	0.893738	0.956399	0	0	0.244008	1.63703	0	0	0.0311601	0.584227	0	1
ETHE1_HUMAN	MGF transformer	41855	1	1	9606.ENSP00000292147	"Persulfide dioxygenase ETHE1, mitochondrial; Sulfur dioxygenase that plays an essential role in hydrogen sulfide catabolism in the mitochondrial matrix. Hydrogen sulfide (H(2)S) is first oxidized by SQRDL, giving rise to cysteine persulfide residues. ETHE1 consumes molecular oxygen to catalyze the oxidation of the persulfide, once it has been transferred to a thiophilic acceptor, such as glutath…	0.799245	1.17672	0	0	0.556583	0.570735	0	0	0.394829	0.505376	0	0	0.875873	1.12933	0	0
ETV6_HUMAN	MGF transformer	19352	1	1	9606.ENSP00000379658	Transcription factor ETV6; Transcriptional repressor; binds to the DNA sequence 5'- CCGGAAGT-3'. Plays a role in hematopoiesis and malignant transformation; Belongs to the ETS family	0.0783875	1.41584	0	0	0.418537	0.817956	0	0	0.342858	1.29814	0	0	0.0697467	0.6301	0	0
EVI2B_HUMAN	MGF transformer	36824	1	1	9606.ENSP00000333779	Protein EVI2B; Required for granulocyte differentiation and functionality of hematopoietic progenitor cells through the control of cell cycle progression and survival of hematopoietic progenitor cells; CD molecules	0.709006	1.16589	0	0	0.955267	0.969264	0	0	0.656475	1.25764	0	0	0.628281	0.770698	0	0
EWS_HUMAN	MGF transformer	31995	1	1	9606.ENSP00000400142	"RNA-binding protein EWS; Might normally function as a transcriptional repressor. EWS-fusion-proteins (EFPS) may play a role in the tumorigenic process. They may disturb gene expression by mimicking, or interfering with the normal function of CTD-POLII within the transcription initiation complex. They may also contribute to an aberrant activation of the fusion protein target genes; Belongs to the…	0.293115	1.43924	0	0	0.605662	1.22	0	0	0.0875273	2.72056	0	0	0.0570633	0.448439	0	0
EXO1_HUMAN	MGF transformer	20645	1	1	9606.ENSP00000355506	Exonuclease 1; 5'->3' double-stranded DNA exonuclease which may also possess a cryptic 3'->5' double-stranded DNA exonuclease activity. Functions in DNA mismatch repair (MMR) to excise mismatch- containing DNA tracts directed by strand breaks located either 5' or 3' to the mismatch. Also exhibits endonuclease activity against 5'-overhanging flap structures similar to those generated by displaceme…	0.983854	1.0099	0	0	0.817996	0.902263	0	0	0.873899	0.856418	0	0	0.931007	1.05353	0	0
EXOSX_HUMAN	MGF transformer	37022	1	1	9606.ENSP00000366135	"Exosome component 10; Putative catalytic component of the RNA exosome complex which has 3'->5' exoribonuclease activity and participates in a multitude of cellular RNA processing and degradation events. In the nucleus, the RNA exosome complex is involved in proper maturation of stable RNA species such as rRNA, snRNA and snoRNA, in the elimination of RNA processing by-products and non-coding 'per…	#NUM!	#NUM!	#NUM!	#NUM!	0.13967	4.05961	0	0	0.1584	4.18289	0	0	0.958834	0.970527	0	0
EZRI_HUMAN	MGF transformer	24468	20	3	9606.ENSP00000356042	"Ezrin; Probably involved in connections of major cytoskeletal structures to the plasma membrane. In epithelial cells, required for the formation of microvilli and membrane ruffles on the apical pole. Along with PLEKHG6, required for normal macropinocytosis; A-kinase anchoring proteins"	0.369017	0.868184	0	0	0.734166	0.939291	0	0	0.189354	0.695842	0	0	0.106679	1.34986	0	0
F10A1_HUMAN : F10A5_HUMAN	MGF transformer	20268	1	1			0.0351232	0.470518	0	1	0.00193507	5.1337	1	0	0.0905861	3.24098	0	0	0.203923	1.584	0	0
F120A_HUMAN	MGF transformer	5555	1	1	9606.ENSP00000277165	Constitutive coactivator of PPAR-gamma-like protein 1; May participate in mRNA transport in the cytoplasm (By similarity). Critical component of the oxidative stress-induced survival signaling. Activates src family kinases and acts as a scaffolding protein enabling src family kinases to phosphorylate and activate PI3-kinase. Binds RNA and promotes the secretion of IGF-II. May play a pivotal role …	#NUM!	#NUM!	#NUM!	#NUM!	#NUM!	#NUM!	#NUM!	#NUM!	0.988996	1.02079	0	0	#NUM!	#NUM!	#NUM!	#NUM!
F151A_HUMAN	MGF transformer	19183	1	1	9606.ENSP00000306888	Protein FAM151A; Family with sequence similarity 151 member A; Belongs to the FAM151 family	0.165442	0.642965	0	0	0.0514347	2.2992	0	0	0.0885434	2.00356	0	0	0.726769	1.14756	0	0
F167A_HUMAN	MGF transformer	22430	1	1	9606.ENSP00000284486	Protein FAM167A; Family with sequence similarity 167 member A; Belongs to the FAM167 (SEC) family	0.842915	1.03507	0	0	0.0368708	0.619278	0	1	0.000524437	0.45356	0	1	0.0897801	1.36537	0	0
F16P1_HUMAN	MGF transformer	36657	4	3	9606.ENSP00000408025	"Fructose-1,6-bisphosphatase 1; Catalyzes the hydrolysis of fructose 1,6-bisphosphate to fructose 6-phosphate in the presence of divalent cations, acting as a rate-limiting enzyme in gluconeogenesis. Plays a role in regulating glucose sensing and insulin secretion of pancreatic beta-cells. Appears to modulate glycerol gluconeogenesis in liver. Important regulator of appetite and adiposity; increa…	0.546265	0.803547	0	0	0.77393	0.860284	0	0	0.180521	0.518727	0	0	0.223881	1.65845	0	0
F16P2_HUMAN	MGF transformer	25639	1	1	9606.ENSP00000364486	"Fructose-1,6-bisphosphatase isozyme 2; Catalyzes the hydrolysis of fructose 1,6-bisphosphate to fructose 6-phosphate in the presence of divalent cations and probably participates in glycogen synthesis from carbohydrate precursors, such as lactate; Fructose-1,6-bisphosphatases"	0.359188	1.18058	0	0	0.170214	0.703224	0	0	0.341168	0.733356	0	0	0.824136	0.958912	0	0
F1711_HUMAN	MGF transformer	22826	1	1	9606.ENSP00000367356	Protein FAM171A1; Family with sequence similarity 171 member A1	#NUM!	#NUM!	#NUM!	#NUM!	0.0982851	0.243275	0	0	0.160517	0.0715368	0	0	0.325268	3.4007	0	0
F1891_HUMAN	MGF transformer	19823	1	1	9606.ENSP00000261275	Protein FAM189A1; Family with sequence similarity 189 member A1; Belongs to the FAM189 family	0.0967823	2.707	0	0	0.00820564	0.130602	0	1	0.00801459	0.145006	0	1	0.881004	0.900668	0	0
F208B_HUMAN	MGF transformer	20307	1	1	9606.ENSP00000328426	Protein FAM208B; Family with sequence similarity 208 member B; Belongs to the FAM208 family	#NUM!	#NUM!	#NUM!	#NUM!	#NUM!	#NUM!	#NUM!	#NUM!	0.152008	0.159511	0	0	#NUM!	#NUM!	#NUM!	#NUM!
FA10_HUMAN	MGF transformer	9487	2	2	9606.ENSP00000364709	"Coagulation factor X; Factor Xa is a vitamin K-dependent glycoprotein that converts prothrombin to thrombin in the presence of factor Va, calcium and phospholipid during blood clotting; Gla domain containing"	#NUM!	#NUM!	#NUM!	#NUM!	#NUM!	#NUM!	#NUM!	#NUM!	0.922696	1.08285	0	0	#NUM!	#NUM!	#NUM!	#NUM!
FA12_HUMAN	MGF transformer	40932	1	1	9606.ENSP00000253496	"Coagulation factor XII; Factor XII is a serum glycoprotein that participates in the initiation of blood coagulation, fibrinolysis, and the generation of bradykinin and angiotensin. Prekallikrein is cleaved by factor XII to form kallikrein, which then cleaves factor XII first to alpha-factor XIIa and then trypsin cleaves it to beta- factor XIIa. Alpha-factor XIIa activates factor XI to factor XIa"	0.0548653	2.28342	0	0	0.00227488	0.181218	0	1	0.00447557	0.20832	0	1	0.778244	0.869901	0	0
FA49B_HUMAN	MGF transformer	42276	8	3	9606.ENSP00000429150	Protein FAM49B; Family with sequence similarity 49 member B	0.27065	1.21236	0	0	0.105674	0.674683	0	0	0.173806	0.699612	0	0	0.853202	0.964367	0	0
FA60A_HUMAN	MGF transformer	26144	1	1			0.0659283	0.497324	0	0	0.00223626	4.95895	1	0	3.71151e-05	4.9767	1	0	0.993176	0.996434	0	0
FA65C_HUMAN	MGF transformer	7811	1	1			0.0510454	2.40279	0	0	0.191534	0.437227	0	0	0.82728	1.09166	0	0	0.124066	0.400517	0	0
FA81A_HUMAN	MGF transformer	22449	1	1	9606.ENSP00000288228	Protein FAM81A; Family with sequence similarity 81 member A; Belongs to the FAM81 family	0.219554	2.03379	0	0	0.0957349	0.28214	0	0	0.143253	0.37252	0	0	0.711361	0.757383	0	0
FA83H_HUMAN	MGF transformer	19983	1	1	9606.ENSP00000373565	"Protein FAM83H; May play a major role in the structural organization and calcification of developing enamel. May play a role in keratin cytoskeleton disassembly by recruiting CSNK1A1 to keratin filaments. Thereby, it may regulate epithelial cell migration"	#NUM!	#NUM!	#NUM!	#NUM!	0.571661	0.683394	0	0	0.468804	0.632093	0	0	0.925008	1.08116	0	0
FAAA_HUMAN	MGF transformer	48670	3	3	9606.ENSP00000385080	Fumarylacetoacetase; Fumarylacetoacetate hydrolase	0.00129522	0.296202	0	1	5.21333e-05	7.70058	1	0	0.00857239	4.33154	1	0	0.110364	1.77779	0	0
FABP5_HUMAN	MGF transformer	36389	5	3	9606.ENSP00000297258	"Fatty acid-binding protein, epidermal; High specificity for fatty acids. Highest affinity for C18 chain length. Decreasing the chain length or introducing double bonds reduces the affinity. May be involved in keratinocyte differentiation; Belongs to the calycin superfamily. Fatty-acid binding protein (FABP) family"	0.0203809	0.449349	0	1	0.186758	1.73613	0	0	0.448909	0.643124	0	0	0.0153976	2.69953	1	0
FAF1_HUMAN	MGF transformer	19598	1	1	9606.ENSP00000379457	FAS-associated factor 1; Potentiates but cannot initiate FAS-induced apoptosis; UBX domain containing	#NUM!	#NUM!	#NUM!	#NUM!	#NUM!	#NUM!	#NUM!	#NUM!	#NUM!	#NUM!	#NUM!	#NUM!	#NUM!	#NUM!	#NUM!	#NUM!
FAK1_HUMAN	MGF transformer	21059	1	1	9606.ENSP00000341189	"Focal adhesion kinase 1; Non-receptor protein-tyrosine kinase that plays an essential role in regulating cell migration, adhesion, spreading, reorganization of the actin cytoskeleton, formation and disassembly of focal adhesions and cell protrusions, cell cycle progression, cell proliferation and apoptosis. Required for early embryonic development and placenta development. Required for embryonic…	0.377175	1.44818	0	0	0.0142909	0.251984	0	1	0.000877865	0.166603	0	1	0.357285	1.51249	0	0
FAKD3_HUMAN	MGF transformer	19892	1	1	9606.ENSP00000264669	"FAST kinase domain-containing protein 3, mitochondrial; Required for normal mitochondrial respiration; Belongs to the FAST kinase family"	#NUM!	#NUM!	#NUM!	#NUM!	0.854328	1.09693	0	0	0.274116	0.24554	0	0	#NUM!	#NUM!	#NUM!	#NUM!
FAM3D_HUMAN	MGF transformer	14028	3	3	9606.ENSP00000351632	Protein FAM3D; Family with sequence similarity 3 member D; Belongs to the FAM3 family	0.618136	0.922664	0	0	0.687196	1.0935	0	0	0.950894	1.01593	0	0	0.693731	1.07635	0	0
FANCJ_HUMAN	MGF transformer	23226	1	1	9606.ENSP00000259008	"Fanconi anemia group J protein; DNA-dependent ATPase and 5' to 3' DNA helicase required for the maintenance of chromosomal stability. Acts late in the Fanconi anemia pathway, after FANCD2 ubiquitination. Involved in the repair of DNA double-strand breaks by homologous recombination in a manner that depends on its association with BRCA1"	#NUM!	#NUM!	#NUM!	#NUM!	#NUM!	#NUM!	#NUM!	#NUM!	0.0932555	0.245537	0	0	#NUM!	#NUM!	#NUM!	#NUM!
FAS_HUMAN	MGF transformer	37578	3	3	9606.ENSP00000304592	"Fatty acid synthase; Fatty acid synthetase catalyzes the formation of long- chain fatty acids from acetyl-CoA, malonyl-CoA and NADPH. This multifunctional protein has 7 catalytic activities and an acyl carrier protein; Seven-beta-strand methyltransferase motif containing"	0.636534	0.859768	0	0	0.405772	1.40844	0	0	0.483118	1.4053	0	0	0.995532	1.00224	0	0
FATE1_HUMAN	MGF transformer	5684	1	1	9606.ENSP00000359375	Fetal and adult testis-expressed transcript protein; Involved in the regulation of endoplasmic reticulum (ER)-mitochondria coupling. Negatively regulates the ER- mitochondria distance and Ca(2+) transfer from ER to mitochondria possibly implicating it in the regulation of apoptosis. May collaborate with RNF183 to restrain BIK protein levels thus regulating apoptotic signaling	0.104698	2.47703	0	0	0.0327766	0.199376	0	1	0.0441766	0.285297	0	1	0.611475	0.698837	0	0
FBLN1_HUMAN	MGF transformer	11723	4	3	9606.ENSP00000331544	"Fibulin-1; Incorporated into fibronectin-containing matrix fibers. May play a role in cell adhesion and migration along protein fibers within the extracellular matrix (ECM). Could be important for certain developmental processes and contribute to the supramolecular organization of ECM architecture, in particular to those of basement membranes. Has been implicated in a role in cellular transforma…	0.110783	1.60415	0	0	0.313199	0.68886	0	0	0.69151	1.19429	0	0	0.144943	0.576792	0	0
FBLN3_HUMAN	MGF transformer	32923	6	3	9606.ENSP00000378058	"EGF-containing fibulin-like extracellular matrix protein 1; Binds EGFR, the EGF receptor, inducing EGFR autophosphorylation and the activation of downstream signaling pathways. May play a role in cell adhesion and migration. May function as a negative regulator of chondrocyte differentiation. In the olfactory epithelium, it may regulate glial cell migration, differentiation and the ability of gl…	0.0693639	1.60492	0	0	0.0049719	0.381065	0	1	0.0351904	0.417214	0	1	0.737288	0.913356	0	0
FBN1_HUMAN	MGF transformer	27996	1	1	9606.ENSP00000325527	"Fibrillin-1; Fibrillin-1: Structural component of the 10-12 nm diameter microfibrils of the extracellular matrix, which conveys both structural and regulatory properties to load-bearing connective tissues. Fibrillin-1- containing microfibrils provide long-term force bearing structural support. In tissues such as the lung, blood vessels and skin, microfibrils form the periphery of the elastic fib…	0.0501418	2.36744	0	0	0.0335909	0.251453	0	1	0.193066	0.397678	0	0	0.273814	0.632302	0	0
FBN3_HUMAN	MGF transformer	23424	1	1	9606.ENSP00000470498	"Fibrillin-3; Fibrillin-3: Fibrillins are structural components of 10- 12 nm extracellular calcium-binding microfibrils, which occur either in association with elastin or in elastin-free bundles. Fibrillin-containing microfibrils provide long-term force bearing structural support; Belongs to the fibrillin family"	0.303971	0.480807	0	0	0.431929	2.07619	0	0	0.997771	0.996993	0	0	0.408796	2.08245	0	0
FBX40_HUMAN	MGF transformer	24160	1	1	9606.ENSP00000337510	F-box only protein 40; Probable substrate-recognition component of the SCF (SKP1-CUL1-F-box protein)-type E3 ubiquitin ligase complex that may function in myogenesis; F-boxes other	0.00483928	5.02082	1	0	0.0962417	0.248727	0	0	0.559328	1.4482	0	0	0.0116336	0.171749	0	1
FBX7_HUMAN	MGF transformer	42045	1	1	9606.ENSP00000266087	F-box only protein 7; Substrate recognition component of a SCF (SKP1-CUL1-F- box protein) E3 ubiquitin-protein ligase complex which mediates the ubiquitination and subsequent proteasomal degradation of target proteins. Recognizes BIRC2 and DLGAP5. Plays a role downstream of PINK1 in the clearance of damaged mitochondria via selective autophagy (mitophagy) by targeting PRKN to dysfunctional depola…	#NUM!	#NUM!	#NUM!	#NUM!	#NUM!	#NUM!	#NUM!	#NUM!	#NUM!	#NUM!	#NUM!	#NUM!	#NUM!	#NUM!	#NUM!	#NUM!
FBXW8_HUMAN	MGF transformer	26707	1	1	9606.ENSP00000310686	"F-box/WD repeat-containing protein 8; Substrate-recognition component of a Cul7-RING ubiquitin-protein ligase complex, which mediates the ubiquitination and subsequent proteasomal degradation of target proteins. The Cul7-RING(FBXW8) complex mediates ubiquitination and consequent degradation of GORASP1, acting as a component of the ubiquitin ligase pathway that regulates Golgi morphogenesis and d…	0.901474	0.961463	0	0	0.410607	1.44769	0	0	0.0820064	1.80013	0	0	0.588396	0.804215	0	0
FCAR_HUMAN	MGF transformer	16206	3	3	9606.ENSP00000347714	Immunoglobulin alpha Fc receptor; Binds to the Fc region of immunoglobulins alpha. Mediates several functions including cytokine production; CD molecules	0.900358	1.03632	0	0	0.369208	0.704967	0	0	0.225726	0.5723	0	0	0.508933	1.23181	0	0
FCERG_HUMAN	MGF transformer	25604	1	1	9606.ENSP00000289902	High affinity immunoglobulin epsilon receptor subunit gamma; Associates with a variety of FcR alpha chains to form a functional signaling complex. Regulates several aspects of the immune response. The gamma subunit has a critical role in allowing the IgE Fc receptor to reach the cell surface. Also involved in collagen-mediated platelet activation and in neutrophil activation mediated by integrin;…	0.863469	1.04885	0	0	0.474727	0.74736	0	0	0.225343	0.64862	0	0	0.660313	1.15223	0	0
FCG3A_HUMAN : FCG3B_HUMAN	MGF transformer	7137	2	2			0.378296	0.578775	0	0	0.0773354	4.85736	0	0	0.00233183	6.28151	1	0	0.73026	0.77328	0	0
FCGBP_HUMAN	MGF transformer	24201	60	3			0.870117	0.951985	0	0	0.0894072	0.530527	0	0	0.00216283	0.296893	0	1	0.103088	1.78693	0	0
FCN1_HUMAN	MGF transformer	14299	7	3	9606.ENSP00000360871	"Ficolin-1; Extracellular lectin functioning as a pattern- recognition receptor in innate immunity. Binds the sugar moieties of pathogen-associated molecular patterns (PAMPs) displayed on microbes and activates the lectin pathway of the complement system. May also activate monocytes through a G protein-coupled receptor, FFAR2, inducing the secretion of interleukin-8/IL-8. Binds preferentially to …	0.199509	0.674688	0	0	0.0175682	2.73901	1	0	0.021281	2.97938	1	0	0.781827	0.919321	0	0
FCN2_HUMAN	MGF transformer	11988	1	1	9606.ENSP00000291744	"Ficolin-2; May function in innate immunity through activation of the lectin complement pathway. Calcium-dependent and GlcNAc- binding lectin. Enhances phagocytosis of S.typhimurium by neutrophils, suggesting an opsonic effect via the collagen region; Fibrinogen C domain containing"	0.799544	1.19015	0	0	0.0987638	0.185096	0	0	0.0726851	0.11246	0	0	0.500055	1.64588	0	0
FEN1_HUMAN	MGF transformer	36879	1	1	9606.ENSP00000305480	"Flap endonuclease 1; Structure-specific nuclease with 5'-flap endonuclease and 5'-3' exonuclease activities involved in DNA replication and repair. During DNA replication, cleaves the 5'-overhanging flap structure that is generated by displacement synthesis when DNA polymerase encounters the 5'-end of a downstream Okazaki fragment. It enters the flap from the 5'-end and then tracks to cleave the…	#NUM!	#NUM!	#NUM!	#NUM!	#NUM!	#NUM!	#NUM!	#NUM!	#NUM!	#NUM!	#NUM!	#NUM!	#NUM!	#NUM!	#NUM!	#NUM!
FER_HUMAN	MGF transformer	21241	2	2	9606.ENSP00000281092	"Tyrosine-protein kinase Fer; Tyrosine-protein kinase that acts downstream of cell surface receptors for growth factors and plays a role in the regulation of the actin cytoskeleton, microtubule assembly, lamellipodia formation, cell adhesion, cell migration and chemotaxis. Acts downstream of EGFR, KIT, PDGFRA and PDGFRB. Acts downstream of EGFR to promote activation of NF-kappa-B and cell prolife…	0.189354	1.41224	0	0	0.000230734	0.313617	0	1	2.14166e-05	0.23508	0	1	0.275458	1.33408	0	0
FES_HUMAN	MGF transformer	21241	2	2	9606.ENSP00000331504	"Tyrosine-protein kinase Fes/Fps; Tyrosine-protein kinase that acts downstream of cell surface receptors and plays a role in the regulation of the actin cytoskeleton, microtubule assembly, cell attachment and cell spreading. Plays a role in FCER1 (high affinity immunoglobulin epsilon receptor)-mediated signaling in mast cells. Acts down- stream of the activated FCER1 receptor and the mast/stem ce…	0.171015	1.41792	0	0	0.000355448	0.325112	0	1	1.06007e-05	0.252408	0	1	0.327798	1.28804	0	0
FETUA_HUMAN	MGF transformer	16484	9	3	9606.ENSP00000393887	"Alpha-2-HS-glycoprotein; Promotes endocytosis, possesses opsonic properties and influences the mineral phase of bone. Shows affinity for calcium and barium ions; Cystatins, type 4"	0.140334	1.4917	0	0	0.271305	0.694528	0	0	0.881238	1.06495	0	0	0.21904	0.65217	0	0
FGF11_HUMAN	MGF transformer	26498	1	1	9606.ENSP00000293829	Fibroblast growth factor 11; Probably involved in nervous system development and function	0.50511	0.791091	0	0	0.56373	1.30599	0	0	0.896058	1.0597	0	0	0.654187	1.23241	0	0
FGF18_HUMAN	MGF transformer	6021	1	1	9606.ENSP00000274625	"Fibroblast growth factor 18; Plays an important role in the regulation of cell proliferation, cell differentiation and cell migration. Required for normal ossification and bone development. Stimulates hepatic and intestinal proliferation"	0.201732	0.575857	0	0	0.00171381	5.87168	1	0	0.00244952	8.72133	1	0	0.224333	0.673256	0	0
FGR_HUMAN	MGF transformer	26129	7	3	9606.ENSP00000363117	"Tyrosine-protein kinase Fgr; Non-receptor tyrosine-protein kinase that transmits signals from cell surface receptors devoid of kinase activity and contributes to the regulation of immune responses, including neutrophil, monocyte, macrophage and mast cell functions, cytoskeleton remodeling in response to extracellular stimuli, phagocytosis, cell adhesion and migration. Promotes mast cell degranul…	0.674988	0.908413	0	0	0.0317941	1.93059	1	0	0.00227071	2.71476	1	0	0.141959	0.711146	0	0
FHAD1_HUMAN	MGF transformer	27325	1	1	9606.ENSP00000351770	Forkhead-associated domain-containing protein 1; Forkhead associated phosphopeptide binding domain 1	#NUM!	#NUM!	#NUM!	#NUM!	0.598516	1.45822	0	0	0.970175	0.962702	0	0	#NUM!	#NUM!	#NUM!	#NUM!
FHR1_HUMAN	MGF transformer	14268	5	3	9606.ENSP00000314299	Complement factor H-related protein 1; Involved in complement regulation. The dimerized forms have avidity for tissue-bound complement fragments and efficiently compete with the physiological complement inhibitor CFH. Can associate with lipoproteins and may play a role in lipid metabolism	0.589222	0.84321	0	0	0.618933	1.2506	0	0	0.807931	1.09898	0	0	0.743077	1.13797	0	0
FHR2_HUMAN	MGF transformer	32465	3	3	9606.ENSP00000356385	Complement factor H-related 2; Involved in complement regulation. The dimerized forms have avidity for tissue-bound complement fragments and efficiently compete with the physiological complement inhibitor CFH. Can associate with lipoproteins and may play a role in lipid metabolism	0.0933943	0.587292	0	0	0.280176	1.53784	0	0	0.711784	0.834377	0	0	0.123502	1.8431	0	0
FIBA_HUMAN	MGF transformer	33322	27	3	9606.ENSP00000306361	"Fibrinogen alpha chain; Cleaved by the protease thrombin to yield monomers which, together with fibrinogen beta (FGB) and fibrinogen gamma (FGG), polymerize to form an insoluble fibrin matrix. Fibrin has a major function in hemostasis as one of the primary components of blood clots. In addition, functions during the early stages of wound repair to stabilize the lesion and guide cell migration du…	0.565494	1.19879	0	0	0.323389	0.667268	0	0	0.378896	0.672406	0	0	0.984702	0.992358	0	0
FIBB_HUMAN	MGF transformer	33611	32	3	9606.ENSP00000306099	"Fibrinogen beta chain; Cleaved by the protease thrombin to yield monomers which, together with fibrinogen alpha (FGA) and fibrinogen gamma (FGG), polymerize to form an insoluble fibrin matrix. Fibrin has a major function in hemostasis as one of the primary components of blood clots. In addition, functions during the early stages of wound repair to stabilize the lesion and guide cell migration du…	0.252801	1.24446	0	0	0.605675	1.11381	0	0	0.0784744	1.78677	0	0	0.0400894	0.623362	0	1
FIBG_HUMAN	MGF transformer	10472	24	3	9606.ENSP00000336829	"Fibrinogen gamma chain; Together with fibrinogen alpha (FGA) and fibrinogen beta (FGB), polymerizes to form an insoluble fibrin matrix. Has a major function in hemostasis as one of the primary components of blood clots. In addition, functions during the early stages of wound repair to stabilize the lesion and guide cell migration during re- epithelialization. Was originally thought to be essenti…	0.532743	1.14576	0	0	0.187626	0.690027	0	0	0.212413	0.658561	0	0	0.859583	1.04778	0	0
FIGL1_HUMAN	MGF transformer	22787	1	1	9606.ENSP00000410811	"Fidgetin-like protein 1; Involved in DNA double-strand break (DBS) repair via homologous recombination (HR). Recruited at DSB sites independently of BRCA2, RAD51 and RAD51 paralogs in a H2AX- dependent manner. May regulate osteoblast proliferation and differentiation. May play a role in the control of male meiosis dynamic (By similarity); Belongs to the AAA ATPase family"	0.332213	1.27508	0	0	0.225482	0.642684	0	0	0.361919	0.701918	0	0	0.741453	0.915611	0	0
FILA2_HUMAN	MGF transformer	11188	6	3	9606.ENSP00000373370	Filaggrin-2; S100 fused type protein family; In the N-terminal section; belongs to the S-100 family	0.978964	0.982047	0	0	0.897731	0.879329	0	0	0.858119	0.770419	0	0	0.789748	1.14137	0	0
FILA_HUMAN	MGF transformer	29372	2	2	9606.ENSP00000357789	Filaggrin; Aggregates keratin intermediate filaments and promotes disulfide-bond formation among the intermediate filaments during terminal differentiation of mammalian epidermis; EF-hand domain containing	0.1154	0.437323	0	0	0.934908	1.06052	0	0	0.307816	0.359003	0	0	0.0714173	2.95409	0	0
FINC_HUMAN	MGF transformer	13921	46	3			0.244999	1.21089	0	0	0.703974	0.920474	0	0	0.451168	1.21272	0	0	0.159294	0.759018	0	0
FKB15_HUMAN	MGF transformer	19584	1	1	9606.ENSP00000238256	FK506-binding protein 15; May be involved in the cytoskeletal organization of neuronal growth cones. Seems to be inactive as a PPIase (By similarity). Involved in the transport of early endosomes at the level of transition between microfilament-based and microtubule- based movement; FKBP prolyl isomerases	0.0235644	0.443206	0	1	0.000995601	5.27173	1	0	0.0200166	4.52079	1	0	0.519119	1.16611	0	0
FKB1A_HUMAN	MGF transformer	29027	1	1	9606.ENSP00000383003	"Peptidyl-prolyl cis-trans isomerase FKBP1A; Keeps in an inactive conformation TGFBR1, the TGF-beta type I serine/threonine kinase receptor, preventing TGF-beta receptor activation in absence of ligand. Recruits SMAD7 to ACVR1B which prevents the association of SMAD2 and SMAD3 with the activin receptor complex, thereby blocking the activin signal. May modulate the RYR1 calcium channel activity. P…	0.210125	1.66923	0	0	0.429176	0.616899	0	0	0.878401	1.05349	0	0	0.30677	0.585576	0	0
FKBP5_HUMAN	MGF transformer	25002	1	1	9606.ENSP00000444810	Peptidyl-prolyl cis-trans isomerase FKBP5; Immunophilin protein with PPIase and co-chaperone activities. Component of unligated steroid receptors heterocomplexes through interaction with heat-shock protein 90 (HSP90). Plays a role in the intracellular trafficking of heterooligomeric forms of steroid hormone receptors maintaining the complex into the cytoplasm when unliganded; FKBP prolyl isomeras…	0.198932	1.45625	0	0	0.617808	1.17488	0	0	0.0340571	2.59795	1	0	0.030619	0.452232	0	1
FLII_HUMAN	MGF transformer	12435	1	1	9606.ENSP00000324573	"Protein flightless-1 homolog; May play a role as coactivator in transcriptional activation by hormone-activated nuclear receptors (NR) and acts in cooperation with NCOA2 and CARM1. Involved in estrogen hormone signaling. Involved in early embryonic development (By similarity). May play a role in regulation of cytoskeletal rearrangements involved in cytokinesis and cell migration, by inhibiting R…	0.381499	1.70701	0	0	0.19299	0.317568	0	0	0.077019	0.320729	0	0	0.989632	0.990146	0	0
FLNA_HUMAN	MGF transformer	31859	50	3	9606.ENSP00000358866	"Filamin-A; Promotes orthogonal branching of actin filaments and links actin filaments to membrane glycoproteins. Anchors various transmembrane proteins to the actin cytoskeleton and serves as a scaffold for a wide range of cytoplasmic signaling proteins. Interaction with FLNA may allow neuroblast migration from the ventricular zone into the cortical plate. Tethers cell surface- localized furin, …	0.239927	1.21146	0	0	0.387839	1.19154	0	0	0.0156988	1.92048	1	0	0.00430643	0.620439	0	1
FLOT1_HUMAN	MGF transformer	32371	5	3	9606.ENSP00000365569	"Flotillin-1; May act as a scaffolding protein within caveolar membranes, functionally participating in formation of caveolae or caveolae-like vesicles; Flotillins"	0.699724	0.920927	0	0	0.819331	0.9382	0	0	0.336788	0.771165	0	0	0.486043	1.2166	0	0
FLOT2_HUMAN	MGF transformer	27630	4	3	9606.ENSP00000378368	"Flotillin-2; May act as a scaffolding protein within caveolar membranes, functionally participating in formation of caveolae or caveolae-like vesicles. May be involved in epidermal cell adhesion and epidermal structure and function; Belongs to the band 7/mec-2 family. Flotillin subfamily"	0.374054	0.754315	0	0	0.0708736	2.06977	0	0	0.127483	2.20777	0	0	0.859422	0.937492	0	0
FMNL1_HUMAN	MGF transformer	32181	1	1	9606.ENSP00000329219	Formin-like protein 1; May play a role in the control of cell motility and survival of macrophages (By similarity). Plays a role in the regulation of cell morphology and cytoskeletal organization. Required in the cortical actin filament dynamics and cell shape; Armadillo-like helical domain containing	#NUM!	#NUM!	#NUM!	#NUM!	0.886627	1.10685	0	0	0.929675	1.04326	0	0	0.901583	1.06096	0	0
FMO4_HUMAN	MGF transformer	31710	1	1	9606.ENSP00000356723	Dimethylaniline monooxygenase [N-oxide-forming] 4; This protein is involved in the oxidative metabolism of a variety of xenobiotics such as drugs and pesticides	0.607817	0.794188	0	0	0.687186	1.24335	0	0	0.976871	0.977806	0	0	0.665664	1.27157	0	0
FMO5_HUMAN	MGF transformer	19109	1	1	9606.ENSP00000254090	Dimethylaniline monooxygenase [N-oxide-forming] 5; In contrast with other forms of FMO it does not seem to be a drug-metabolizing enzyme	#NUM!	#NUM!	#NUM!	#NUM!	0.00114445	0.325618	0	1	0.00764515	0.297124	0	1	0.77119	1.0959	0	0
FMOD_HUMAN	MGF transformer	47946	1	1	9606.ENSP00000347041	Fibromodulin; Affects the rate of fibrils formation. May have a primary role in collagen fibrillogenesis (By similarity); Belongs to the small leucine-rich proteoglycan (SLRP) family. SLRP class II subfamily	#NUM!	#NUM!	#NUM!	#NUM!	#NUM!	#NUM!	#NUM!	#NUM!	#NUM!	#NUM!	#NUM!	#NUM!	#NUM!	#NUM!	#NUM!	#NUM!
FOLR3_HUMAN	MGF transformer	28249	8	3	9606.ENSP00000481114	Folate receptor gamma; Binds to folate and reduced folic acid derivatives and mediates delivery of 5-methyltetrahydrofolate to the interior of cells. Isoform Short does not bind folate	0.704646	0.831783	0	0	0.0707846	3.049	0	0	0.0167604	5.23021	1	0	0.346084	0.582959	0	0
FPPS_HUMAN	MGF transformer	31941	1	1	9606.ENSP00000349078	"Farnesyl pyrophosphate synthase; Key enzyme in isoprenoid biosynthesis which catalyzes the formation of farnesyl diphosphate (FPP), a precursor for several classes of essential metabolites including sterols, dolichols, carotenoids, and ubiquinones. FPP also serves as substrate for protein farnesylation and geranylgeranylation. Catalyzes the sequential condensation of isopentenyl pyrophosphate wi…	#NUM!	#NUM!	#NUM!	#NUM!	#NUM!	#NUM!	#NUM!	#NUM!	#NUM!	#NUM!	#NUM!	#NUM!	#NUM!	#NUM!	#NUM!	#NUM!
FPR1_HUMAN	MGF transformer	26605	2	2	9606.ENSP00000471493	"fMet-Leu-Phe receptor; High affinity receptor for N-formyl-methionyl peptides (fMLP), which are powerful neutrophil chemotactic factors. Binding of fMLP to the receptor stimulates intracellular calcium mobilization and superoxide anion release. This response is mediated via a G-protein that activates a phosphatidylinositol- calcium second messenger system"	0.0272888	0.62294	0	1	0.0503113	1.81199	0	0	0.501914	1.24026	0	0	0.111015	1.46097	0	0
FR8P1_HUMAN	MGF transformer	21086	1	1			#NUM!	#NUM!	#NUM!	#NUM!	#NUM!	#NUM!	#NUM!	#NUM!	#NUM!	#NUM!	#NUM!	#NUM!	#NUM!	#NUM!	#NUM!	#NUM!
FREM3_HUMAN	MGF transformer	20007	1	1	9606.ENSP00000332886	FRAS1-related extracellular matrix protein 3; Extracellular matrix protein which may play a role in cell adhesion	#NUM!	#NUM!	#NUM!	#NUM!	#NUM!	#NUM!	#NUM!	#NUM!	#NUM!	#NUM!	#NUM!	#NUM!	#NUM!	#NUM!	#NUM!	#NUM!
FRIH_HUMAN	MGF transformer	20474	3	3	9606.ENSP00000273550	"Ferritin heavy chain; Stores iron in a soluble, non-toxic, readily available form. Important for iron homeostasis. Has ferroxidase activity. Iron is taken up in the ferrous form and deposited as ferric hydroxides after oxidation. Also plays a role in delivery of iron to cells. Mediates iron uptake in capsule cells of the developing kidney (By similarity); Belongs to the ferritin family"	0.0103571	0.333427	0	1	0.000151948	8.15825	1	0	0.0208587	5.92403	1	0	0.357234	1.37714	0	0
FRIL_HUMAN	MGF transformer	11151	4	3	9606.ENSP00000366525	"Ferritin light chain; Stores iron in a soluble, non-toxic, readily available form. Important for iron homeostasis. Iron is taken up in the ferrous form and deposited as ferric hydroxides after oxidation. Also plays a role in delivery of iron to cells. Mediates iron uptake in capsule cells of the developing kidney (By similarity); Belongs to the ferritin family"	0.0187046	0.514739	0	1	0.000332918	3.53184	1	0	0.00651871	2.89395	1	0	0.533932	1.22042	0	0
FRM4A_HUMAN	MGF transformer	31950	1	1	9606.ENSP00000350032	FERM domain-containing protein 4A; Scaffolding protein that regulates epithelial cell polarity by connecting ARF6 activation with the PAR3 complex (By similarity). Plays a redundant role with FRMD4B in epithelial polarization (By similarity). May regulate MAPT secretion by activating ARF6-signaling; FERM domain containing	#NUM!	#NUM!	#NUM!	#NUM!	0.72477	0.635892	0	0	0.833646	0.727539	0	0	#NUM!	#NUM!	#NUM!	#NUM!
FRMD8_HUMAN	MGF transformer	22035	1	1	9606.ENSP00000319726	FERM domain containing 8	#NUM!	#NUM!	#NUM!	#NUM!	#NUM!	#NUM!	#NUM!	#NUM!	#NUM!	#NUM!	#NUM!	#NUM!	0.295519	0.561566	0	0
FRPD4_HUMAN	MGF transformer	22717	1	1	9606.ENSP00000370057	"FERM and PDZ domain-containing protein 4; Positive regulator of dendritic spine morphogenesis and density. Required for the maintenance of excitatory synaptic transmission. Binds phosphatidylinositol 4,5-bisphosphate; FERM domain containing"	0.142337	1.76808	0	0	0.0911029	0.383175	0	0	0.155038	0.500466	0	0	0.551912	0.765637	0	0
FRS2_HUMAN	MGF transformer	24072	1	1	9606.ENSP00000447241	"Fibroblast growth factor receptor substrate 2; Adapter protein that links activated FGR and NGF receptors to downstream signaling pathways. Plays an important role in the activation of MAP kinases and in the phosphorylation of PIK3R1, the regulatory subunit of phosphatidylinositol 3- kinase, in response to ligand-mediated activation of FGFR1. Modulates signaling via SHC1 by competing for a commo…	#NUM!	#NUM!	#NUM!	#NUM!	#NUM!	#NUM!	#NUM!	#NUM!	#NUM!	#NUM!	#NUM!	#NUM!	#NUM!	#NUM!	#NUM!	#NUM!
FSIP2_HUMAN	MGF transformer	57826	2	2	9606.ENSP00000344403	Fibrous sheath interacting protein 2	0.406664	0.762209	0	0	0.41824	0.732638	0	0	0.0407142	0.354942	0	1	0.0689304	2.06411	0	0
FSTL5_HUMAN	MGF transformer	21574	1	1	9606.ENSP00000305334	Follistatin-related protein 5; EF-hand domain containing	0.957947	0.963244	0	0	0.502596	2.03765	0	0	0.0365043	3.31626	1	0	0.588139	0.614442	0	0
FUBP2_HUMAN	MGF transformer	33584	2	2	9606.ENSP00000381216	"Far upstream element-binding protein 2; Binds to the dendritic targeting element and may play a role in mRNA trafficking (By similarity). Part of a ternary complex that binds to the downstream control sequence (DCS) of the pre-mRNA. Mediates exon inclusion in transcripts that are subject to tissue-specific alternative splicing. May interact with single- stranded DNA from the far-upstream element…	#NUM!	#NUM!	#NUM!	#NUM!	0.493074	0.74095	0	0	0.512041	1.46792	0	0	0.112107	0.50476	0	0
FUT6_HUMAN	MGF transformer	31049	1	1	9606.ENSP00000313398	"Alpha-(1,3)-fucosyltransferase 6; Enzyme involved in the biosynthesis of the E-Selectin ligand, sialyl-Lewis X. Catalyzes the transfer of fucose from GDP- beta-fucose to alpha-2,3 sialylated substrates; Fucosyltransferases"	0.135137	1.64041	0	0	0.00801925	0.305907	0	1	0.0174607	0.293514	0	1	0.900664	1.04222	0	0
FXL15_HUMAN	MGF transformer	18915	1	1	9606.ENSP00000224862	"F-box/LRR-repeat protein 15; Substrate recognition component of a SCF (SKP1-CUL1-F- box protein) E3 ubiquitin-protein ligase complex which mediates the ubiquitination and subsequent proteasomal degradation of SMURF1, thereby acting as a positive regulator of the BMP signaling pathway. Required for dorsal/ventral pattern formation and bone mass maintenance. Also mediates ubiquitination of SMURF2 …	#NUM!	#NUM!	#NUM!	#NUM!	0.740112	0.904274	0	0	0.282086	1.30752	0	0	#NUM!	#NUM!	#NUM!	#NUM!
FYB_HUMAN	MGF transformer	18977	1	1			0.837006	1.09295	0	0	0.594302	1.38663	0	0	0.285833	2.09412	0	0	0.373438	0.662155	0	0
FYV1_HUMAN	MGF transformer	26208	1	1	9606.ENSP00000264380	"1-phosphatidylinositol 3-phosphate 5-kinase; The PI(3,5)P2 regulatory complex regulates both the synthesis and turnover of phosphatidylinositol 3,5-bisphosphate (PtdIns(3,5)P2). Catalyzes the phosphorylation of phosphatidylinositol 3-phosphate on the fifth hydroxyl of the myo- inositol ring, to form phosphatidylinositol 3,5-bisphosphate. Required for endocytic-vacuolar pathway and nuclear migrat…	0.596676	1.26703	0	0	0.770929	0.840409	0	0	0.876025	1.11813	0	0	0.590604	0.751621	0	0
FZD5_HUMAN	MGF transformer	24513	1	1	9606.ENSP00000354607	"Frizzled-5; Receptor for Wnt proteins. Most of frizzled receptors are coupled to the beta-catenin canonical signaling pathway, which leads to the activation of disheveled proteins, inhibition of GSK- 3 kinase, nuclear accumulation of beta-catenin and activation of Wnt target genes. A second signaling pathway involving PKC and calcium fluxes has been seen for some family members, but it is not ye…	#NUM!	#NUM!	#NUM!	#NUM!	#NUM!	#NUM!	#NUM!	#NUM!	0.0136011	0.076122	0	1	#NUM!	#NUM!	#NUM!	#NUM!
G3P_HUMAN	MGF transformer	38526	18	3	9606.ENSP00000229239	"Glyceraldehyde-3-phosphate dehydrogenase; Has both glyceraldehyde-3-phosphate dehydrogenase and nitrosylase activities, thereby playing a role in glycolysis and nuclear functions, respectively. Participates in nuclear events including transcription, RNA transport, DNA replication and apoptosis. Nuclear functions are probably due to the nitrosylase activity that mediates cysteine S-nitrosylation …	0.895353	1.02974	0	0	0.397477	1.22897	0	0	0.292814	1.51989	0	0	0.446354	0.808588	0	0
G3ST1_HUMAN	MGF transformer	21832	1	1	9606.ENSP00000385735	"Galactosylceramide sulfotransferase; Catalyzes the sulfation of membrane glycolipids. Seems to prefer beta-glycosides at the non-reducing termini of sugar chains attached to a lipid moiety. Catalyzes the synthesis of galactosylceramide sulfate (sulfatide), a major lipid component of the myelin sheath and of monogalactosylalkylacylglycerol sulfate (seminolipid), present in spermatocytes (By simil…	0.369014	1.25133	0	0	0.0398023	0.499356	0	1	0.0439572	0.433456	0	1	0.567222	1.15204	0	0
G6PD_HUMAN	MGF transformer	43167	17	3	9606.ENSP00000377192	"Glucose-6-phosphate 1-dehydrogenase; Catalyzes the rate-limiting step of the oxidative pentose-phosphate pathway, which represents a route for the dissimilation of carbohydrates besides glycolysis. The main function of this enzyme is to provide reducing power (NADPH) and pentose phosphates for fatty acid and nucleic acid synthesis; Belongs to the glucose-6-phosphate dehydrogenase family"	0.0342341	0.573102	0	1	5.3834e-06	4.27706	1	0	0.000164486	4.92296	1	0	0.413601	0.868798	0	0
G6PI_HUMAN	MGF transformer	15066	19	3	9606.ENSP00000405573	"Glucose-6-phosphate isomerase; Besides it's role as a glycolytic enzyme, mammalian GPI can function as a tumor-secreted cytokine and an angiogenic factor (AMF) that stimulates endothelial cell motility. GPI is also a neurotrophic factor (Neuroleukin) for spinal and sensory neurons"	0.0571921	0.763427	0	0	0.105814	1.40107	0	0	0.460603	1.1271	0	0	0.202232	1.24308	0	0
GAB2_HUMAN	MGF transformer	21962	1	1	9606.ENSP00000354952	"GRB2-associated-binding protein 2; Adapter protein which acts downstream of several membrane receptors including cytokine, antigen, hormone, cell matrix and growth factor receptors to regulate multiple signaling pathways. Regulates osteoclast differentiation mediating the TNFRSF11A/RANK signaling. In allergic response, it plays a role in mast cells activation and degranulation through PI-3-kinas…	0.141815	1.51856	0	0	0.253817	0.6646	0	0	0.966062	1.01648	0	0	0.26064	0.653824	0	0
GALNS_HUMAN	MGF transformer	29097	1	1	9606.ENSP00000268695	N-acetylgalactosamine-6-sulfatase; Galactosamine-6-sulfatase; Belongs to the sulfatase family	#NUM!	#NUM!	#NUM!	#NUM!	#NUM!	#NUM!	#NUM!	#NUM!	#NUM!	#NUM!	#NUM!	#NUM!	#NUM!	#NUM!	#NUM!	#NUM!
GALT6_HUMAN	MGF transformer	36512	1	1	9606.ENSP00000444171	"Polypeptide N-acetylgalactosaminyltransferase 6; Catalyzes the initial reaction in O-linked oligosaccharide biosynthesis, the transfer of an N-acetyl-D- galactosamine residue to a serine or threonine residue on the protein receptor. May participate in synthesis of oncofetal fibronectin. Has activity toward Muc1a, Muc2, EA2 and fibronectin peptides; Belongs to the glycosyltransferase 2 family. Ga…	#NUM!	#NUM!	#NUM!	#NUM!	0.0632011	0.258389	0	0	0.0422089	0.159852	0	1	0.517795	1.61643	0	0
GALT7_HUMAN	MGF transformer	40548	1	1	9606.ENSP00000265000	"N-acetylgalactosaminyltransferase 7; Glycopeptide transferase involved in O-linked oligosaccharide biosynthesis, which catalyzes the transfer of an N-acetyl-D-galactosamine residue to an already glycosylated peptide. In contrast to other proteins of the family, it does not act as a peptide transferase that transfers GalNAc onto serine or threonine residue on the protein receptor, but instead req…	#NUM!	#NUM!	#NUM!	#NUM!	0.303527	0.516251	0	0	0.00148978	0.14142	0	1	#NUM!	#NUM!	#NUM!	#NUM!
GANAB_HUMAN	MGF transformer	10207	8	3	9606.ENSP00000340466	"Neutral alpha-glucosidase AB; Cleaves sequentially the 2 innermost alpha-1,3-linked glucose residues from the Glc(2)Man(9)GlcNAc(2) oligosaccharide precursor of immature glycoproteins. Required for PKD1/Polycystin-1 and PKD2/Polycystin-2 maturation and localization to the cell surface and cilia; Belongs to the glycosyl hydrolase 31 family"	0.0372069	1.42057	0	0	0.0539242	0.628881	0	0	0.436912	0.818357	0	0	0.148354	0.768467	0	0
GAPD1_HUMAN	MGF transformer	19512	2	2	9606.ENSP00000377664	"GTPase-activating protein and VPS9 domain-containing protein 1; Acts both as a GTPase-activating protein (GAP) and a guanine nucleotide exchange factor (GEF), and participates in various processes such as endocytosis, insulin receptor internalization or LC2A4/GLUT4 trafficking. Acts as a GEF for the Ras-related protein RAB31 by exchanging bound GDP for free GTP, leading to regulate LC2A4/GLUT4 t…	0.450842	0.654393	0	0	0.0146204	7.35109	1	0	0.00757515	11.5129	1	0	0.384725	0.638508	0	0
GAPR1_HUMAN	MGF transformer	27670	4	3	9606.ENSP00000367196	Golgi-associated plant pathogenesis-related protein 1; GLI pathogenesis related 2; CAP superfamily	0.196035	1.25139	0	0	0.904315	1.02896	0	0	0.133051	1.56741	0	0	0.0144481	0.656471	0	1
GASP1_HUMAN	MGF transformer	20925	1	1	9606.ENSP00000445683	G-protein coupled receptor-associated sorting protein 1; Modulates lysosomal sorting and functional down- regulation of a variety of G-protein coupled receptors. Targets receptors for degradation in lysosomes via its interaction with BECN2; Armadillo repeat containing	0.175901	1.40781	0	0	0.688302	0.868928	0	0	0.245776	1.43088	0	0	0.114156	0.607269	0	0
GATM_HUMAN	MGF transformer	45340	1	1	9606.ENSP00000379895	"Glycine amidinotransferase, mitochondrial; Catalyzes the biosynthesis of guanidinoacetate, the immediate precursor of creatine. Creatine plays a vital role in energy metabolism in muscle tissues. May play a role in embryonic and central nervous system development. May be involved in the response to heart failure by elevating local creatine synthesis; Belongs to the amidinotransferase family"	0.218221	2.8722	0	0	0.0780502	0.111537	0	0	0.0488855	0.149986	0	1	0.776082	0.743645	0	0
GBB1_HUMAN	MGF transformer	10150	8	3	9606.ENSP00000481878	"Guanine nucleotide-binding protein G(I)/G(S)/G(T) subunit beta-1; Guanine nucleotide-binding proteins (G proteins) are involved as a modulator or transducer in various transmembrane signaling systems. The beta and gamma chains are required for the GTPase activity, for replacement of GDP by GTP, and for G protein- effector interaction"	0.775116	0.902825	0	0	0.491666	1.39451	0	0	0.493542	1.506	0	0	0.84871	0.925973	0	0
GBB2_HUMAN	MGF transformer	27704	6	3	9606.ENSP00000305260	"Guanine nucleotide-binding protein G(I)/G(S)/G(T) subunit beta-2; Guanine nucleotide-binding proteins (G proteins) are involved as a modulator or transducer in various transmembrane signaling systems. The beta and gamma chains are required for the GTPase activity, for replacement of GDP by GTP, and for G protein- effector interaction"	0.877848	0.956802	0	0	0.560959	1.26198	0	0	0.527262	1.39816	0	0	0.7191	0.902601	0	0
GBB4_HUMAN	MGF transformer	29938	5	3	9606.ENSP00000232564	"Guanine nucleotide-binding protein subunit beta-4; Guanine nucleotide-binding proteins (G proteins) are involved as a modulator or transducer in various transmembrane signaling systems. The beta and gamma chains are required for the GTPase activity, for replacement of GDP by GTP, and for G protein- effector interaction"	0.154938	0.781281	0	0	2.61751e-05	2.34069	1	0	2.88795e-05	2.92447	1	0	0.110826	0.800382	0	0
GBG5_HUMAN	MGF transformer	20845	2	2	9606.ENSP00000359675	"Guanine nucleotide-binding protein G(I)/G(S)/G(O) subunit gamma-5; Guanine nucleotide-binding proteins (G proteins) are involved as a modulator or transducer in various transmembrane signaling systems. The beta and gamma chains are required for the GTPase activity, for replacement of GDP by GTP, and for G protein- effector interaction"	0.461757	1.23488	0	0	0.310434	0.655754	0	0	0.420844	0.687216	0	0	0.875169	0.954219	0	0
GBP1_HUMAN	MGF transformer	43232	1	1	9606.ENSP00000359504	"Guanylate-binding protein 1; Hydrolyzes GTP to GMP in 2 consecutive cleavage reactions. Exhibits antiviral activity against influenza virus. Promote oxidative killing and deliver antimicrobial peptides to autophagolysosomes, providing broad host protection against different pathogen classes"	#NUM!	#NUM!	#NUM!	#NUM!	#NUM!	#NUM!	#NUM!	#NUM!	#NUM!	#NUM!	#NUM!	#NUM!	#NUM!	#NUM!	#NUM!	#NUM!
GCC2_HUMAN	MGF transformer	60681	1	1	9606.ENSP00000307939	"GRIP and coiled-coil domain-containing protein 2; Golgin which probably tethers transport vesicles to the trans-Golgi network (TGN) and regulates vesicular transport between the endosomes and the Golgi. As a RAB9A effector it is involved in recycling of the mannose 6-phosphate receptor from the late endosomes to the TGN. May also play a role in transport between the recycling endosomes and the G…	#NUM!	#NUM!	#NUM!	#NUM!	0.382735	0.688452	0	0	0.187565	2.09507	0	0	0.00126904	0.328606	0	1
GCN1_HUMAN	MGF transformer	26482	2	2	9606.ENSP00000300648	"eIF-2-alpha kinase activator GCN1; Acts as a positive activator of the EIF2AK4/GCN2 protein kinase activity in response to amino acid starvation. Forms a complex with EIF2AK4/GCN2 on translating ribosomes; during this process, GCN1 seems to act as a chaperone to facilitate delivery of uncharged tRNAs that enter the A site of ribosomes to the tRNA- binding domain of EIF2AK4/GCN2, and hence stimul…	0.143409	1.72086	0	0	0.248577	0.540425	0	0	0.83324	0.878954	0	0	0.210899	0.61485	0	0
GCNT6_HUMAN	MGF transformer	19322	1	1			0.00404178	2.29271	1	0	0.0346084	0.424884	0	1	0.864252	0.95448	0	0	0.0281692	0.445147	0	1
GCP6_HUMAN	MGF transformer	21203	1	1	9606.ENSP00000248846	Gamma-tubulin complex component 6; Gamma-tubulin complex is necessary for microtubule nucleation at the centrosome	#NUM!	#NUM!	#NUM!	#NUM!	#NUM!	#NUM!	#NUM!	#NUM!	#NUM!	#NUM!	#NUM!	#NUM!	#NUM!	#NUM!	#NUM!	#NUM!
GDE_HUMAN	MGF transformer	20432	2	2	9606.ENSP00000294724	"Glycogen debranching enzyme; Multifunctional enzyme acting as 1,4-alpha-D-glucan:1,4- alpha-D-glucan 4-alpha-D-glycosyltransferase and amylo-1,6- glucosidase in glycogen degradation; Belongs to the glycogen debranching enzyme family"	0.750317	1.15259	0	0	0.825776	1.15815	0	0	0.254608	1.67109	0	0	0.503877	0.693046	0	0
GDF2_HUMAN	MGF transformer	19387	1	1	9606.ENSP00000463051	Growth/differentiation factor 2; Potent circulating inhibitor of angiogenesis. Signals through the type I activin receptor ACVRL1 but not other Alks. Signaling through SMAD1 in endothelial cells requires TGF-beta coreceptor endoglin/ENG	0.340643	1.57515	0	0	0.977366	1.01952	0	0	0.133854	2.32123	0	0	0.145001	0.439213	0	0
GDF5O_HUMAN	MGF transformer	19568	1	1	9606.ENSP00000363495	"Protein GDF5OS, mitochondrial; Growth differentiation factor 5 opposite strand"	0.000212756	2.29475	1	0	0.0450097	0.548476	0	1	0.0689363	1.50518	0	0	0.000323501	0.364393	0	1
GDIA_HUMAN	MGF transformer	32504	11	3	9606.ENSP00000394071	"Rab GDP dissociation inhibitor alpha; Regulates the GDP/GTP exchange reaction of most Rab proteins by inhibiting the dissociation of GDP from them, and the subsequent binding of GTP to them. Promotes the dissociation of GDP-bound Rab proteins from the membrane and inhibits their activation. Promotes the dissociation of RAB1A, RAB3A, RAB5A and RAB10 from membranes"	0.0104997	0.390988	0	1	0.0134525	3.81934	1	0	0.00948883	2.03988	1	0	0.166693	1.87234	0	0
GDIB_HUMAN	MGF transformer	42807	17	3	9606.ENSP00000369538	"Rab GDP dissociation inhibitor beta; Regulates the GDP/GTP exchange reaction of most Rab proteins by inhibiting the dissociation of GDP from them, and the subsequent binding of GTP to them"	0.00503175	0.666535	0	1	0.000151778	2.12867	1	0	0.000862469	1.86251	1	0	0.333841	1.1429	0	0
GDIR1_HUMAN	MGF transformer	37236	2	2	9606.ENSP00000269321	"Rho GDP-dissociation inhibitor 1; Controls Rho proteins homeostasis. Regulates the GDP/GTP exchange reaction of the Rho proteins by inhibiting the dissociation of GDP from them, and the subsequent binding of GTP to them. Retains Rho proteins such as CDC42, RAC1 and RHOA in an inactive cytosolic pool, regulating their stability and protecting them from degradation. Actively involved in the recycl…	0.763706	0.957304	0	0	0.964491	1.00962	0	0	0.806513	0.941242	0	0	0.625627	1.07264	0	0
GDIR2_HUMAN	MGF transformer	12469	8	3	9606.ENSP00000228945	"Rho GDP-dissociation inhibitor 2; Regulates the GDP/GTP exchange reaction of the Rho proteins by inhibiting the dissociation of GDP from them, and the subsequent binding of GTP to them. Regulates reorganization of the actin cytoskeleton mediated by Rho family members"	0.0063296	0.604997	0	1	4.94984e-06	2.8365	1	0	0.000369323	2.61188	1	0	0.60716	1.086	0	0
GELS_HUMAN	MGF transformer	38474	25	3	9606.ENSP00000362924	"Gelsolin; Calcium-regulated, actin-modulating protein that binds to the plus (or barbed) ends of actin monomers or filaments, preventing monomer exchange (end-blocking or capping). It can promote the assembly of monomers into filaments (nucleation) as well as sever filaments already formed. Plays a role in ciliogenesis; Gelsolin/villins"	0.761966	0.96574	0	0	0.907563	1.01908	0	0	0.841243	0.972019	0	0	0.744012	1.04841	0	0
GGCT_HUMAN	MGF transformer	13298	2	2	9606.ENSP00000275428	Gamma-glutamylcyclotransferase; Catalyzes the formation of 5-oxoproline from gamma- glutamyl dipeptides and may play a significant role in glutathione homeostasis. Induces release of cytochrome c from mitochondria with resultant induction of apoptosis; Belongs to the gamma-glutamylcyclotransferase family	0.96466	0.987862	0	0	0.343197	0.737745	0	0	0.187752	0.552561	0	0	0.414133	1.33514	0	0
GGH_HUMAN	MGF transformer	29508	3	3	9606.ENSP00000260118	Gamma-glutamyl hydrolase; Hydrolyzes the polyglutamate sidechains of pteroylpolyglutamates. Progressively removes gamma-glutamyl residues from pteroylpoly-gamma-glutamate to yield pteroyl-alpha- glutamate (folic acid) and free glutamate. May play an important role in the bioavailability of dietary pteroylpolyglutamates and in the metabolism of pteroylpolyglutamates and antifolates; Belongs to the…	0.255335	1.33296	0	0	0.626547	0.873831	0	0	0.565844	1.3115	0	0	0.189939	0.666286	0	0
GILT_HUMAN	MGF transformer	49779	2	2	9606.ENSP00000384886	Gamma-interferon-inducible lysosomal thiol reductase; Lysosomal thiol reductase that can reduce protein disulfide bonds. May facilitate the complete unfolding of proteins destined for lysosomal degradation. Plays an important role in antigen processing. Facilitates the generation of MHC class II- restricted epitodes from disulfide bond-containing antigen by the endocytic reduction of disulfide bo…	0.64512	1.23444	0	0	0.226368	0.468102	0	0	0.0587336	0.377181	0	0	0.711026	1.24105	0	0
GIMA8_HUMAN	MGF transformer	6583	1	1	9606.ENSP00000305107	"GTPase IMAP family member 8; Exerts an anti-apoptotic effect in the immune system and is involved in responses to infections; GTPases, IMAP"	0.175605	2.39217	0	0	0.0324831	0.156549	0	1	0.113208	0.158565	0	0	0.982771	0.987289	0	0
GIT1_HUMAN	MGF transformer	21101	1	1	9606.ENSP00000378338	"ARF GTPase-activating protein GIT1; GTPase-activating protein for the ADP ribosylation factor family. May serve as a scaffold to bring together molecules to form signaling modules controlling vesicle trafficking, adhesion and cytoskeletal organization. Increases the speed of cell migration, as well as the size and rate of formation of protrusions, possibly by targeting PAK1 to adhesions and the …	0.0191882	2.3177	1	0	0.000337629	0.184974	0	1	0.0030785	0.221859	0	1	0.616124	0.833748	0	0
GLGB_HUMAN	MGF transformer	11673	3	3	9606.ENSP00000410833	"1,4-alpha-glucan-branching enzyme; Required for normal glycogen accumulation. The alpha 1-6 branches of glycogen play an important role in increasing the solubility of the molecule (Probable); Belongs to the glycosyl hydrolase 13 family. GlgB subfamily"	0.844038	1.09922	0	0	0.890808	1.10209	0	0	0.580927	1.40634	0	0	0.665186	0.783655	0	0
GLO2_HUMAN	MGF transformer	23776	1	1	9606.ENSP00000380514	"Hydroxyacylglutathione hydrolase, mitochondrial; Thiolesterase that catalyzes the hydrolysis of S-D- lactoyl-glutathione to form glutathione and D-lactic acid; Belongs to the metallo-beta-lactamase superfamily. Glyoxalase II family"	0.882943	0.922477	0	0	0.150281	3.00674	0	0	0.0716458	5.47544	0	0	0.237402	0.549132	0	0
GLRX1_HUMAN	MGF transformer	14914	5	3	9606.ENSP00000369314	Glutaredoxin-1; Has a glutathione-disulfide oxidoreductase activity in the presence of NADPH and glutathione reductase. Reduces low molecular weight disulfides and proteins; Glutaredoxin domain containing	0.167274	0.721371	0	0	0.0748751	1.81762	0	0	0.168687	1.61874	0	0	0.655866	1.12286	0	0
GLT15_HUMAN	MGF transformer	15576	1	1	9606.ENSP00000344260	"Polypeptide N-acetylgalactosaminyltransferase 15; Catalyzes the initial reaction in O-linked oligosaccharide biosynthesis, the transfer of an N-acetyl-D- galactosamine residue to a serine or threonine residue on the protein receptor. Although it displays a much weaker activity toward all substrates tested compared to GALNT2, it is able to transfer up to seven GalNAc residues to the Muc5AC peptid…	#NUM!	#NUM!	#NUM!	#NUM!	0.906486	0.877435	0	0	0.891905	1.13919	0	0	#NUM!	#NUM!	#NUM!	#NUM!
GLTL3_HUMAN	MGF transformer	5812	1	1			0.896509	0.937829	0	0	0.00843367	4.68967	1	0	0.000290035	13.9182	1	0	0.026256	0.336944	0	1
GLTP_HUMAN	MGF transformer	31672	1	1	9606.ENSP00000315263	Glycolipid transfer protein; Accelerates the intermembrane transfer of various glycolipids. Catalyzes the transfer of various glycosphingolipids between membranes but does not catalyze the transfer of phospholipids. May be involved in the intracellular translocation of glucosylceramides	0.825806	0.91996	0	0	0.459744	0.669136	0	0	0.108542	0.422078	0	0	0.274422	1.58534	0	0
GLU2B_HUMAN	MGF transformer	33929	3	3	9606.ENSP00000466134	Glucosidase 2 subunit beta; Regulatory subunit of glucosidase II; EF-hand domain containing	0.151188	0.712274	0	0	0.00748484	2.38619	1	0	0.0125903	2.56753	1	0	0.735234	0.929372	0	0
GLYG_HUMAN	MGF transformer	21509	3	3	9606.ENSP00000340736	"Glycogenin-1; Self-glucosylates, via an inter-subunit mechanism, to form an oligosaccharide primer that serves as substrate for glycogen synthase; Glycosyltransferase family 8"	0.300694	0.836697	0	0	0.0858598	1.49585	0	0	0.103673	1.49024	0	0	0.985109	1.00377	0	0
GLYL3_HUMAN	MGF transformer	21335	1	1	9606.ENSP00000360240	Glycine N-acyltransferase-like protein 3; Acyltransferase which transfers the acyl group to the N- terminus of glycine	#NUM!	#NUM!	#NUM!	#NUM!	#NUM!	#NUM!	#NUM!	#NUM!	#NUM!	#NUM!	#NUM!	#NUM!	#NUM!	#NUM!	#NUM!	#NUM!
GMEB1_HUMAN	MGF transformer	19277	1	1	9606.ENSP00000294409	Glucocorticoid modulatory element-binding protein 1; Trans-acting factor that binds to glucocorticoid modulatory elements (GME) present in the TAT (tyrosine aminotransferase) promoter and increases sensitivity to low concentrations of glucocorticoids. Binds also to the transferrin receptor promoter. Essential auxiliary factor for the replication of parvoviruses	#NUM!	#NUM!	#NUM!	#NUM!	0.128522	0.404385	0	0	0.0808695	0.276212	0	0	#NUM!	#NUM!	#NUM!	#NUM!
GMFG_HUMAN	MGF transformer	43114	3	3	9606.ENSP00000472249	Glia maturation factor gamma	0.518529	1.10938	0	0	0.119752	0.699031	0	0	0.0681104	0.636342	0	0	0.567048	1.09851	0	0
GMIP_HUMAN	MGF transformer	36877	1	1	9606.ENSP00000203556	"GEM-interacting protein; Stimulates, in vitro and in vivo, the GTPase activity of RhoA"	#NUM!	#NUM!	#NUM!	#NUM!	0.81754	0.865557	0	0	0.923043	1.12913	0	0	0.77352	0.76657	0	0
GML_HUMAN	MGF transformer	21489	1	1	9606.ENSP00000220940	Glycosyl-phosphatidylinositol-anchored molecule-like protein; May play a role in the apoptotic pathway or cell-cycle regulation induced by p53/TP53 after DNA damage; LY6/PLAUR domain containing	#NUM!	#NUM!	#NUM!	#NUM!	#NUM!	#NUM!	#NUM!	#NUM!	#NUM!	#NUM!	#NUM!	#NUM!	#NUM!	#NUM!	#NUM!	#NUM!
GMPPA_HUMAN	MGF transformer	43993	1	1	9606.ENSP00000350949	Mannose-1-phosphate guanyltransferase alpha; May serve as a regulatory subunit and allow allosteric feedback inhibition of GMPPB by GDP-mannose	#NUM!	#NUM!	#NUM!	#NUM!	0.0719674	0.137021	0	0	0.243839	0.557857	0	0	0.0885061	0.245621	0	0
GMPPB_HUMAN	MGF transformer	36474	1	1	9606.ENSP00000309092	"Mannose-1-phosphate guanyltransferase beta; Catalyzes the formation of GDP-mannose, an essential precursor of glycan moieties of glycoproteins and glycolipids; Belongs to the transferase hexapeptide repeat family"	#NUM!	#NUM!	#NUM!	#NUM!	0.721146	1.52514	0	0	#NUM!	#NUM!	#NUM!	#NUM!	#NUM!	#NUM!	#NUM!	#NUM!
GNA12_HUMAN : GNA13_HUMAN	MGF transformer	23480	1	1			0.68815	1.06741	0	0	0.489483	1.173	0	0	0.124885	1.4913	0	0	0.151154	0.786567	0	0
GNAI2_HUMAN	MGF transformer	30564	11	3	9606.ENSP00000312999	Guanine nucleotide-binding protein G(i) subunit alpha-2; Guanine nucleotide-binding proteins (G proteins) are involved as modulators or transducers in various transmembrane signaling systems. The G(i) proteins are involved in hormonal regulation of adenylate cyclase: they inhibit the cyclase in response to beta-adrenergic stimuli. May play a role in cell division	0.0369776	0.660824	0	1	2.38032e-06	3.02754	1	0	7.83007e-06	3.43102	1	0	0.42188	0.882403	0	0
GNAI3_HUMAN	MGF transformer	30564	4	3	9606.ENSP00000358867	"Guanine nucleotide-binding protein G(k) subunit alpha; Heterotrimeric guanine nucleotide-binding proteins (G proteins) function as transducers downstream of G protein-coupled receptors (GPCRs) in numerous signaling cascades. The alpha chain contains the guanine nucleotide binding site and alternates between an active, GTP-bound state and an inactive, GDP-bound state. Signaling by an activated GP…	0.0651928	0.844426	0	0	0.592582	1.06455	0	0	0.120716	0.82744	0	0	0.0299779	1.28656	0	0
GNS_HUMAN	MGF transformer	14141	5	3	9606.ENSP00000258145	N-acetylglucosamine-6-sulfatase; Glucosamine-6-sulfatase; Belongs to the sulfatase family	0.518384	0.807385	0	0	0.183793	1.83794	0	0	0.096882	2.01712	0	0	0.817861	0.911169	0	0
GO45_HUMAN	MGF transformer	7759	1	1	9606.ENSP00000356782	Golgin-45; Required for normal Golgi structure and for protein transport from the endoplasmic reticulum (ER) through the Golgi apparatus to the cell surface	0.309334	1.15855	0	0	0.297089	1.20646	0	0	0.00635988	1.8136	1	0	0.00949797	0.665231	0	1
GOSR1_HUMAN	MGF transformer	63947	1	1	9606.ENSP00000225724	"Golgi SNAP receptor complex member 1; Involved in transport from the ER to the Golgi apparatus as well as in intra-Golgi transport. It belongs to a super-family of proteins called t-SNAREs or soluble NSF (N-ethylmaleimide- sensitive factor) attachment protein receptor. May play a protective role against hydrogen peroxide induced cytotoxicity under glutathione depleted conditions in neuronal cell…	0.539198	1.1864	0	0	0.244695	1.54854	0	0	0.00930227	2.94853	1	0	0.0238466	0.525191	0	1
GP135_HUMAN	MGF transformer	55993	1	1	9606.ENSP00000378548	"Probable G-protein coupled receptor 135; Orphan receptor; G protein-coupled receptors, Class A orphans"	0.123274	1.44497	0	0	0.0801072	0.58858	0	0	0.414155	0.749823	0	0	0.421399	0.784958	0	0
GP142_HUMAN	MGF transformer	26517	1	1	9606.ENSP00000335158	"Probable G-protein coupled receptor 142; Orphan receptor; G protein-coupled receptors, Class A orphans"	#NUM!	#NUM!	#NUM!	#NUM!	0.0491849	9.99189	1	0	0.0439362	9.87966	1	0	0.985197	1.01136	0	0
GP146_HUMAN	MGF transformer	19482	1	1	9606.ENSP00000380283	"Probable G-protein coupled receptor 146; Orphan receptor; G protein-coupled receptors, Class A orphans"	0.597262	1.18246	0	0	0.943938	1.02937	0	0	0.455387	1.41825	0	0	0.420951	0.725806	0	0
GP161_HUMAN	MGF transformer	25242	1	1	9606.ENSP00000441039	"G-protein coupled receptor 161; Key negative regulator of Shh signaling, which promotes the processing of GLI3 into GLI3R during neural tube development. Recruited by TULP3 and the IFT-A complex to primary cilia and acts as a regulator of the PKA-dependent basal repression machinery in Shh signaling by increasing cAMP levels, leading to promote the PKA-dependent processing of GLI3 into GLI3R and…	0.063485	1.48526	0	0	0.363568	0.77427	0	0	0.506537	1.28204	0	0	0.0287728	0.603937	0	1
GP176_HUMAN	MGF transformer	33274	1	1	9606.ENSP00000453076	G-protein coupled receptor 176; Orphan receptor involved in normal circadian rhythm behavior. Acts through the G-protein subclass G(z)-alpha and has an agonist-independent basal activity to repress cAMP production	0.878209	1.06473	0	0	0.249877	1.84685	0	0	0.0377704	3.55331	1	0	0.16761	0.519754	0	0
GP2_HUMAN	MGF transformer	41743	3	3	9606.ENSP00000370767	Pancreatic secretory granule membrane major glycoprotein GP2; Glycoprotein 2	0.886818	1.04466	0	0	0.441487	0.715306	0	0	0.270931	0.595734	0	0	0.590945	1.20071	0	0
GPAT4_HUMAN	MGF transformer	19707	1	1	9606.ENSP00000380184	"Glycerol-3-phosphate acyltransferase 4; Esterifies acyl-group from acyl-ACP to the sn-1 position of glycerol-3-phosphate, an essential step in glycerolipid biosynthesis. Active against both saturated and unsaturated long- chain fatty acyl-CoAs"	#NUM!	#NUM!	#NUM!	#NUM!	0.322256	0.589093	0	0	#NUM!	#NUM!	#NUM!	#NUM!	#NUM!	#NUM!	#NUM!	#NUM!
GPC4_HUMAN	MGF transformer	40159	1	1	9606.ENSP00000359864	Glypican-4; Cell surface proteoglycan that bears heparan sulfate. May be involved in the development of kidney tubules and of the central nervous system (By similarity); Belongs to the glypican family	#NUM!	#NUM!	#NUM!	#NUM!	#NUM!	#NUM!	#NUM!	#NUM!	0.0443954	0.120962	0	1	#NUM!	#NUM!	#NUM!	#NUM!
GPC5C_HUMAN	MGF transformer	37154	1	1	9606.ENSP00000376403	"G-protein coupled receptor family C group 5 member C; This retinoic acid-inducible G-protein coupled receptor provide evidence for a possible interaction between retinoid and G-protein signaling pathways; G protein-coupled receptors, Class C orphans"	#NUM!	#NUM!	#NUM!	#NUM!	#NUM!	#NUM!	#NUM!	#NUM!	#NUM!	#NUM!	#NUM!	#NUM!	#NUM!	#NUM!	#NUM!	#NUM!
GPNMB_HUMAN	MGF transformer	27789	2	2	9606.ENSP00000371420	Transmembrane glycoprotein NMB; Could be a melanogenic enzyme; Belongs to the PMEL/NMB family	0.706728	0.851179	0	0	0.370748	1.60668	0	0	0.38596	1.74458	0	0	0.881489	0.920957	0	0
GRAA_HUMAN	MGF transformer	63188	1	1	9606.ENSP00000274306	"Granzyme A; Abundant protease in the cytosolic granules of cytotoxic T-cells and NK-cells which activates caspase-independent cell death with morphological features of apoptosis when delivered into the target cell through the immunological synapse. It cleaves after Lys or Arg. Cleaves APEX1 after 'Lys-31' and destroys its oxidative repair activity. Cleaves the nucleosome assembly protein SET aft…	#NUM!	#NUM!	#NUM!	#NUM!	#NUM!	#NUM!	#NUM!	#NUM!	#NUM!	#NUM!	#NUM!	#NUM!	#NUM!	#NUM!	#NUM!	#NUM!
GRAN_HUMAN	MGF transformer	19702	10	3	9606.ENSP00000394842	Grancalcin; Calcium-binding protein that may play a role in the adhesion of neutrophils to fibronectin. May play a role in the formation of focal adhesions; EF-hand domain containing	0.112608	0.715011	0	0	0.00126066	2.47315	1	0	0.00273024	2.75493	1	0	0.545635	0.897717	0	0
GRB2_HUMAN	MGF transformer	24262	4	3	9606.ENSP00000376345	Growth factor receptor-bound protein 2; Adapter protein that provides a critical link between cell surface growth factor receptors and the Ras signaling pathway; SH2 domain containing	0.383216	0.848343	0	0	0.0918792	1.48993	0	0	0.185479	1.51658	0	0	0.935715	0.982426	0	0
GRIA2_HUMAN : GRIA4_HUMAN	MGF transformer	19608	1	1			#NUM!	#NUM!	#NUM!	#NUM!	#NUM!	#NUM!	#NUM!	#NUM!	0.714542	0.637556	0	0	#NUM!	#NUM!	#NUM!	#NUM!
GRN_HUMAN	MGF transformer	8420	6	3	9606.ENSP00000053867	"Granulins; Granulins have possible cytokine-like activity. They may play a role in inflammation, wound repair, and tissue remodeling"	0.819397	0.954811	0	0	0.113154	1.53288	0	0	0.0105252	1.9683	1	0	0.293413	0.778784	0	0
GRP75_HUMAN	MGF transformer	27446	3	3	9606.ENSP00000297185	"Stress-70 protein, mitochondrial; Chaperone protein which plays an important role in mitochondrial iron-sulfur cluster (ISC) biogenesis. Interacts with and stabilizes ISC cluster assembly proteins FXN, NFU1, NFS1 and ISCU. Regulates erythropoiesis via stabilization of ISC assembly. May play a role in the control of cell proliferation and cellular aging (By similarity); Belongs to the heat shock …	0.845824	1.04142	0	0	0.954054	1.01686	0	0	0.789286	1.10725	0	0	0.689386	0.918364	0	0
GRP78_HUMAN	MGF transformer	27163	19	3	9606.ENSP00000324173	"78 kDa glucose-regulated protein; Plays a role in facilitating the assembly of multimeric protein complexes inside the endoplasmic reticulum. Involved in the correct folding of proteins and degradation of misfolded proteins via its interaction with DNAJC10, probably to facilitate the release of DNAJC10 from its substrate (By similarity); Belongs to the heat shock protein 70 family"	0.914014	1.01673	0	0	0.459058	0.84906	0	0	0.357251	0.769973	0	0	0.486867	1.10271	0	0
GRPL2_HUMAN	MGF transformer	38521	1	1	9606.ENSP00000448248	GLIPR1-like protein 2; GLI pathogenesis related family 1; Belongs to the CRISP family	0.0244362	3.06619	1	0	0.0159734	0.188683	0	1	0.219479	0.377986	0	0	0.164578	0.499178	0	0
GSH1_HUMAN	MGF transformer	45504	1	1	9606.ENSP00000229416	Glutamate-cysteine ligase catalytic subunit	#NUM!	#NUM!	#NUM!	#NUM!	0.09158	3.51279	0	0	#NUM!	#NUM!	#NUM!	#NUM!	#NUM!	#NUM!	#NUM!	#NUM!
GSHB_HUMAN	MGF transformer	38151	1	1	9606.ENSP00000216951	Glutathione synthetase; Belongs to the eukaryotic GSH synthase family	#NUM!	#NUM!	#NUM!	#NUM!	0.0437557	0.250295	0	1	0.325827	0.315342	0	0	0.747739	0.793725	0	0
GSHR_HUMAN	MGF transformer	30105	6	3	9606.ENSP00000221130	"Glutathione reductase, mitochondrial; Maintains high levels of reduced glutathione in the cytosol"	0.0393472	0.684812	0	0	0.013698	1.869	1	0	0.183135	1.55076	0	0	0.276303	1.20522	0	0
GSLG1_HUMAN	MGF transformer	27057	1	1	9606.ENSP00000205061	Golgi apparatus protein 1; Binds fibroblast growth factor and E-selectin (cell- adhesion lectin on endothelial cells mediating the binding of neutrophils)	0.853519	1.10853	0	0	0.0815316	0.300547	0	0	0.0146028	0.141708	0	1	0.227333	2.12089	0	0
GSTA1_HUMAN : GSTA2_HUMAN	MGF transformer	23281	6	3			0.44148	0.776911	0	0	0.771649	1.13339	0	0	0.588586	0.797589	0	0	0.415734	1.42102	0	0
GSTO1_HUMAN	MGF transformer	23832	3	3	9606.ENSP00000358727	Glutathione S-transferase omega-1; Exhibits glutathione-dependent thiol transferase and dehydroascorbate reductase activities. Has S-(phenacyl)glutathione reductase activity. Has also glutathione S-transferase activity. Participates in the biotransformation of inorganic arsenic and reduces monomethylarsonic acid (MMA) and dimethylarsonic acid; Soluble glutathione S-transferases	0.0996667	0.619689	0	0	0.00575677	3.35628	1	0	0.0101708	3.12404	1	0	0.803785	1.07434	0	0
GSTP1_HUMAN	MGF transformer	10060	8	3	9606.ENSP00000381607	Glutathione S-transferase P; Conjugation of reduced glutathione to a wide number of exogenous and endogenous hydrophobic electrophiles. Regulates negatively CDK5 activity via p25/p35 translocation to prevent neurodegeneration; Soluble glutathione S-transferases	0.609992	1.07545	0	0	0.0968222	0.733205	0	0	0.0435711	0.655481	0	1	0.49835	1.11858	0	0
GT251_HUMAN	MGF transformer	26941	1	1	9606.ENSP00000252599	"Procollagen galactosyltransferase 1; Beta-galactosyltransferase that transfers beta-galactose to hydroxylysine residues of type I collagen. By acting on collagen glycosylation, facilitates the formation of collagen triple helix; Belongs to the glycosyltransferase 25 family"	0.876341	1.09586	0	0	0.275284	0.446748	0	0	0.230177	0.239682	0	0	0.223109	1.86392	0	0
GTPB1_HUMAN	MGF transformer	24899	1	1	9606.ENSP00000216044	GTP-binding protein 1; Promotes degradation of target mRNA species. Plays a role in the regulation of circadian mRNA stability. Binds GTP and has GTPase activity (By similarity)	0.37522	1.95663	0	0	0.100976	0.203466	0	0	0.0978486	0.194487	0	0	0.962634	1.04617	0	0
GTR14_HUMAN : GTR3_HUMAN	MGF transformer	11116	2	2			0.433541	0.867557	0	0	0.463653	1.19638	0	0	0.770881	1.06842	0	0	0.631804	1.11977	0	0
GTR1_HUMAN	MGF transformer	22311	1	1	9606.ENSP00000416293	"Solute carrier family 2, facilitated glucose transporter member 1; Facilitative glucose transporter. This isoform may be responsible for constitutive or basal glucose uptake. Has a very broad substrate specificity; can transport a wide range of aldoses including both pentoses and hexoses; Belongs to the major facilitator superfamily. Sugar transporter (TC 2.A.1.1) family. Glucose transporter sub…	#NUM!	#NUM!	#NUM!	#NUM!	#NUM!	#NUM!	#NUM!	#NUM!	#NUM!	#NUM!	#NUM!	#NUM!	#NUM!	#NUM!	#NUM!	#NUM!
GUF1_HUMAN	MGF transformer	20216	1	1	9606.ENSP00000281543	"Translation factor GUF1, mitochondrial; Promotes mitochondrial protein synthesis. May act as a fidelity factor of the translation reaction, by catalyzing a one- codon backward translocation of tRNAs on improperly translocated ribosomes. Binds to mitochondrial ribosomes in a GTP-dependent manner; Belongs to the TRAFAC class translation factor GTPase superfamily. Classic translation factor GTPase …	#NUM!	#NUM!	#NUM!	#NUM!	#NUM!	#NUM!	#NUM!	#NUM!	#NUM!	#NUM!	#NUM!	#NUM!	#NUM!	#NUM!	#NUM!	#NUM!
GXLT1_HUMAN	MGF transformer	21734	1	1	9606.ENSP00000381666	Glucoside xylosyltransferase 1; Glycosyltransferase which elongates the O-linked glucose attached to EGF-like repeats in the extracellular domain of Notch proteins by catalyzing the addition of xylose	#NUM!	#NUM!	#NUM!	#NUM!	0.00924156	0.468589	0	1	0.0294098	0.266255	0	1	0.0646977	1.75993	0	0
GYS1_HUMAN	MGF transformer	13382	5	3	9606.ENSP00000317904	"Glycogen [starch] synthase, muscle; Transfers the glycosyl residue from UDP-Glc to the non- reducing end of alpha-1,4-glucan; Glycosyl transferases group 1 domain containing"	0.28877	0.687502	0	0	0.229835	1.82774	0	0	0.434253	1.50084	0	0	0.62506	1.21781	0	0
H12_HUMAN : H13_HUMAN : H14_HUMAN	MGF transformer	24525	5	3			0.112481	1.46119	0	0	0.000732699	0.349162	0	1	0.000127234	0.302285	0	1	0.536795	1.15507	0	0
H15_HUMAN	MGF transformer	22699	2	2	9606.ENSP00000330074	"Histone H1.5; Histone H1 protein binds to linker DNA between nucleosomes forming the macromolecular structure known as the chromatin fiber. Histones H1 are necessary for the condensation of nucleosome chains into higher-order structured fibers. Acts also as a regulator of individual gene transcription through chromatin remodeling, nucleosome spacing and DNA methylation (By similarity)"	0.0775212	1.44935	0	0	0.0174898	0.486488	0	1	0.049714	0.537299	0	1	0.632767	0.905433	0	0
H1FOO_HUMAN	MGF transformer	28189	1	1	9606.ENSP00000319799	"Histone H1oo; May play a key role in the control of gene expression during oogenesis and early embryogenesis, presumably through the perturbation of chromatin structure. Essential for meiotic maturation of germinal vesicle-stage oocytes. The somatic type linker histone H1c is rapidly replaced by H1oo in a donor nucleus transplanted into an oocyte. The greater mobility of H1oo as compared to H1c …	0.162457	1.33222	0	0	0.0256478	0.553841	0	1	0.0669671	0.582457	0	0	0.837946	0.950871	0	0
H2A1B_HUMAN : H2A1C_HUMAN : H2A3_HUMAN	MGF transformer	21498	6	3			0.923862	0.978515	0	0	0.579228	1.20503	0	0	0.310422	1.34039	0	0	0.687995	0.899019	0	0
H2A2A_HUMAN : H2A2C_HUMAN	MGF transformer	21498	6	3			0.923862	0.978515	0	0	0.579228	1.20503	0	0	0.310422	1.34039	0	0	0.687995	0.899019	0	0
H2AV_HUMAN : H2AZ_HUMAN	MGF transformer	21498	4	3			0.955244	0.978534	0	0	0.702675	1.23626	0	0	0.549029	1.40281	0	0	0.77556	0.881277	0	0
H2AW_HUMAN	MGF transformer	28224	1	1	9606.ENSP00000362352	"Core histone macro-H2A.2; Variant histone H2A which replaces conventional H2A in a subset of nucleosomes where it represses transcription. Nucleosomes wrap and compact DNA into chromatin, limiting DNA accessibility to the cellular machineries which require DNA as a template. Histones thereby play a central role in transcription regulation, DNA repair, DNA replication and chromosomal stability. D…	0.0518052	1.57187	0	0	0.00455015	0.395978	0	1	0.00816877	0.43046	0	1	0.72515	0.919895	0	0
H2AY_HUMAN	MGF transformer	22208	1	1	9606.ENSP00000423563	"Core histone macro-H2A.1; Variant histone H2A which replaces conventional H2A in a subset of nucleosomes where it represses transcription. Nucleosomes wrap and compact DNA into chromatin, limiting DNA accessibility to the cellular machineries which require DNA as a template. Histones thereby play a central role in transcription regulation, DNA repair, DNA replication and chromosomal stability. D…	#NUM!	#NUM!	#NUM!	#NUM!	0.368179	0.517372	0	0	0.497815	1.19147	0	0	#NUM!	#NUM!	#NUM!	#NUM!
H2B1C_HUMAN : H2B1D_HUMAN : H2B1H_HUMAN : H2B1K_HUMAN : H2B1L_HUMAN : H2B1M_HUMAN : H2B1N_HUMAN : H2B2F_HUMAN : H2BFS_HUMAN	MGF transformer	37121	6	3			0.568441	0.877186	0	0	0.903785	1.03957	0	0	0.576325	0.848775	0	0	0.480374	1.22479	0	0
H31_HUMAN	MGF transformer	19904	6	3	9606.ENSP00000352252	"Histone cluster 1 H3 family member j; Core component of nucleosome. Nucleosomes wrap and compact DNA into chromatin, limiting DNA accessibility to the cellular machineries which require DNA as a template. Histones thereby play a central role in transcription regulation, DNA repair, DNA replication and chromosomal stability. DNA accessibility is regulated via a complex set of post-translational m…	0.556806	1.18579	0	0	0.449003	0.74371	0	0	0.572409	0.799749	0	0	0.842578	0.929929	0	0
H32_HUMAN	MGF transformer	19904	6	3	9606.ENSP00000333277	"Histone cluster 2 H3 family member d; Core component of nucleosome. Nucleosomes wrap and compact DNA into chromatin, limiting DNA accessibility to the cellular machineries which require DNA as a template. Histones thereby play a central role in transcription regulation, DNA repair, DNA replication and chromosomal stability. DNA accessibility is regulated via a complex set of post-translational m…	0.556806	1.18579	0	0	0.449003	0.74371	0	0	0.572409	0.799749	0	0	0.842578	0.929929	0	0
H33_HUMAN	MGF transformer	19904	6	3	9606.ENSP00000254810	"H3 histone, family 3B (H3.3B); Variant histone H3 which replaces conventional H3 in a wide range of nucleosomes in active genes. Constitutes the predominant form of histone H3 in non-dividing cells and is incorporated into chromatin independently of DNA synthesis. Deposited at sites of nucleosomal displacement throughout transcribed genes, suggesting that it represents an epigenetic imprint of t…	0.556806	1.18579	0	0	0.449003	0.74371	0	0	0.572409	0.799749	0	0	0.842578	0.929929	0	0
H4_HUMAN	MGF transformer	22279	9	3	9606.ENSP00000244537	"Histone cluster 1 H4 family member f; Core component of nucleosome. Nucleosomes wrap and compact DNA into chromatin, limiting DNA accessibility to the cellular machineries which require DNA as a template. Histones thereby play a central role in transcription regulation, DNA repair, DNA replication and chromosomal stability. DNA accessibility is regulated via a complex set of post-translational m…	0.909241	0.965427	0	0	0.721551	1.16343	0	0	0.624011	1.22944	0	0	0.885544	0.946312	0	0
HABP2_HUMAN	MGF transformer	25747	3	3	9606.ENSP00000277903	Hyaluronan-binding protein 2; Cleaves the alpha-chain at multiple sites and the beta- chain between 'Lys-53' and 'Lys-54' but not the gamma-chain of fibrinogen and therefore does not initiate the formation of the fibrin clot and does not cause the fibrinolysis directly. It does not cleave (activate) prothrombin and plasminogen but converts the inactive single chain urinary plasminogen activator (…	0.770222	1.07828	0	0	0.969882	0.986485	0	0	0.726279	1.11605	0	0	0.707896	0.883909	0	0
HABP4_HUMAN	MGF transformer	19989	1	1	9606.ENSP00000364398	"Intracellular hyaluronan-binding protein 4; RNA-binding protein that plays a role in the regulation of transcription, pre-mRNA splicing and mRNA translation. Negatively regulates DNA-binding activity of the transcription factor MEF2C in myocardial cells in response to mechanical stress (By similarity). Plays a role in pre-mRNA splicing regulation. Binds (via C-terminus) to poly(U) RNA. Involved …	#NUM!	#NUM!	#NUM!	#NUM!	#NUM!	#NUM!	#NUM!	#NUM!	#NUM!	#NUM!	#NUM!	#NUM!	#NUM!	#NUM!	#NUM!	#NUM!
HAP28_HUMAN	MGF transformer	24416	1	1	9606.ENSP00000222968	"28 kDa heat- and acid-stable phosphoprotein; Enhances PDGFA-stimulated cell growth in fibroblasts, but inhibits the mitogenic effect of PDGFB"	0.827881	1.10322	0	0	0.409368	0.610813	0	0	0.268739	0.495718	0	0	0.711804	1.23218	0	0
HBA_HUMAN	MGF transformer	6936	11	3	9606.ENSP00000251595	Hemoglobin subunit alpha 2; Involved in oxygen transport from the lung to the various peripheral tissues; Hemoglobin subunits	0.915491	1.05789	0	0	0.514174	1.64895	0	0	0.0463312	2.68904	1	0	0.469486	0.613211	0	0
HBB_HUMAN	MGF transformer	29036	15	3	9606.ENSP00000333994	Hemoglobin subunit beta; Involved in oxygen transport from the lung to the various peripheral tissues; Belongs to the globin family	0.835943	0.906399	0	0	0.184445	2.3091	0	0	0.0273689	3.71743	1	0	0.417628	0.621155	0	0
HBD_HUMAN	MGF transformer	28162	14	3	9606.ENSP00000369654	Hemoglobin subunit delta; Involved in oxygen transport from the lung to the various peripheral tissues; Belongs to the globin family	0.977822	1.01355	0	0	0.509672	1.58246	0	0	0.0619306	2.31611	0	0	0.541424	0.68324	0	0
HBE_HUMAN	MGF transformer	28162	4	3	9606.ENSP00000369586	Hemoglobin subunit epsilon; The epsilon chain is a beta-type chain of early mammalian embryonic hemoglobin; Belongs to the globin family	0.959645	0.977141	0	0	0.608741	1.40627	0	0	0.205006	1.75946	0	0	0.701024	0.799263	0	0
HBG1_HUMAN : HBG2_HUMAN	MGF transformer	28162	7	3			0.93024	0.964669	0	0	0.634861	1.32982	0	0	0.236421	1.55705	0	0	0.766564	0.854062	0	0
HCD2_HUMAN	MGF transformer	37736	4	3	9606.ENSP00000168216	"3-hydroxyacyl-CoA dehydrogenase type-2; Mitochondrial dehydrogenase that catalyzes the beta- oxidation at position 17 of androgens and estrogens and has 3- alpha-hydroxysteroid dehydrogenase activity with androsterone. Catalyzes the third step in the beta-oxidation of fatty acids. Carries out oxidative conversions of 7-alpha-OH and 7-beta-OH bile acids. Also exhibits 20-beta- OH and 21-OH dehydr…	0.256421	1.37066	0	0	0.0778465	0.53084	0	0	0.206254	0.568169	0	0	0.833482	0.9343	0	0
HCDH_HUMAN	MGF transformer	14102	1	1	9606.ENSP00000474560	"Hydroxyacyl-coenzyme A dehydrogenase, mitochondrial; Plays an essential role in the mitochondrial beta- oxidation of short chain fatty acids. Exerts it highest activity toward 3-hydroxybutyryl-CoA; Belongs to the 3-hydroxyacyl-CoA dehydrogenase family"	0.138201	1.84871	0	0	0.249731	0.490352	0	0	0.668662	0.845146	0	0	0.303448	0.580198	0	0
HCK_HUMAN	MGF transformer	10341	5	3	9606.ENSP00000444986	"Tyrosine-protein kinase HCK; Non-receptor tyrosine-protein kinase found in hematopoietic cells that transmits signals from cell surface receptors and plays an important role in the regulation of innate immune responses, including neutrophil, monocyte, macrophage and mast cell functions, phagocytosis, cell survival and proliferation, cell adhesion and migration. Acts downstream of receptors that …	0.0949674	0.465716	0	0	0.00151864	7.16164	1	0	0.00402538	8.51166	1	0	0.617783	0.841392	0	0
HDAC4_HUMAN	MGF transformer	29867	1	1	9606.ENSP00000264606	"Histone deacetylase 4; Responsible for the deacetylation of lysine residues on the N-terminal part of the core histones (H2A, H2B, H3 and H4). Histone deacetylation gives a tag for epigenetic repression and plays an important role in transcriptional regulation, cell cycle progression and developmental events. Histone deacetylases act via the formation of large multiprotein complexes. Involved in…	0.276757	0.614077	0	0	0.491097	1.47658	0	0	0.841095	0.858727	0	0	0.323622	1.71949	0	0
HDAC5_HUMAN	MGF transformer	19753	1	1	9606.ENSP00000225983	"Histone deacetylase 5; Responsible for the deacetylation of lysine residues on the N-terminal part of the core histones (H2A, H2B, H3 and H4). Histone deacetylation gives a tag for epigenetic repression and plays an important role in transcriptional regulation, cell cycle progression and developmental events. Histone deacetylases act via the formation of large multiprotein complexes. Involved in…	0.972297	1.01135	0	0	0.027501	2.17243	1	0	0.0136504	4.05259	1	0	0.0800821	0.53606	0	0
HDGF_HUMAN	MGF transformer	38343	1	1	9606.ENSP00000357189	"Hepatoma-derived growth factor; Heparin-binding protein, with mitogenic activity for fibroblasts. Acts as a transcriptional repressor; Heparin binding growth factor family"	#NUM!	#NUM!	#NUM!	#NUM!	#NUM!	#NUM!	#NUM!	#NUM!	0.173814	0.456574	0	0	#NUM!	#NUM!	#NUM!	#NUM!
HDGR3_HUMAN	MGF transformer	19133	1	1	9606.ENSP00000299633	Hepatoma-derived growth factor-related protein 3; Enhances DNA synthesis and may play a role in cell proliferation	0.921683	0.955836	0	0	0.0765185	0.374462	0	0	0.0131414	0.160968	0	1	0.0952923	2.32631	0	0
HEAT1_HUMAN	MGF transformer	20035	1	1	9606.ENSP00000355541	HEAT repeat-containing protein 1; Ribosome biogenesis factor. Involved in nucleolar processing of pre-18S ribosomal RNA. Required for optimal pre- ribosomal RNA transcription by RNA polymerase I; Belongs to the HEATR1/UTP10 family	0.801431	0.867943	0	0	0.636191	1.39407	0	0	0.65914	1.46404	0	0	0.944977	0.95221	0	0
HEBP2_HUMAN	MGF transformer	30130	2	2	9606.ENSP00000475750	Heme-binding protein 2; Can promote mitochondrial permeability transition and facilitate necrotic cell death under different types of stress conditions	0.813149	1.09338	0	0	0.399949	0.657383	0	0	0.300317	0.555965	0	0	0.711647	1.18242	0	0
HEM2_HUMAN	MGF transformer	23337	4	3	9606.ENSP00000386284	"Delta-aminolevulinic acid dehydratase; Catalyzes an early step in the biosynthesis of tetrapyrroles. Binds two molecules of 5-aminolevulinate per subunit, each at a distinct site, and catalyzes their condensation to form porphobilinogen; Belongs to the ALAD family"	0.778464	1.06876	0	0	0.0776478	0.597518	0	0	0.0543849	0.450549	0	0	0.260945	1.3262	0	0
HEMO_HUMAN	MGF transformer	25274	17	3	9606.ENSP00000265983	"Hemopexin; Binds heme and transports it to the liver for breakdown and iron recovery, after which the free hemopexin returns to the circulation"	0.110461	1.37121	0	0	0.576674	1.1357	0	0	0.0246546	2.19781	1	0	0.00121254	0.516742	0	1
HEP2_HUMAN	MGF transformer	44817	11	3	9606.ENSP00000215727	"Heparin cofactor 2; Thrombin inhibitor activated by the glycosaminoglycans, heparin or dermatan sulfate. In the presence of the latter, HC-II becomes the predominant thrombin inhibitor in place of antithrombin III (AT-III). Also inhibits chymotrypsin, but in a glycosaminoglycan-independent manner; Belongs to the serpin family"	0.124606	0.725342	0	0	0.000247446	2.55467	1	0	0.00106551	2.99382	1	0	0.388296	0.853313	0	0
HEXA_HUMAN	MGF transformer	29073	2	2	9606.ENSP00000268097	"Beta-hexosaminidase subunit alpha; Responsible for the degradation of GM2 gangliosides, and a variety of other molecules containing terminal N-acetyl hexosamines, in the brain and other tissues. The form B is active against certain oligosaccharides. The form S has no measurable activity; Belongs to the glycosyl hydrolase 20 family"	0.320069	1.27857	0	0	0.441954	0.767004	0	0	0.897888	0.965894	0	0	0.475486	0.794087	0	0
HEXB_HUMAN	MGF transformer	11553	3	3	9606.ENSP00000261416	"Beta-hexosaminidase subunit beta; Responsible for the degradation of GM2 gangliosides, and a variety of other molecules containing terminal N-acetyl hexosamines, in the brain and other tissues; Belongs to the glycosyl hydrolase 20 family"	0.800921	1.07239	0	0	0.669551	0.854956	0	0	0.730607	0.856982	0	0	0.994261	0.997637	0	0
HIDE1_HUMAN	MGF transformer	34966	1	1	9606.ENSP00000380920	Protein HIDE1; Chromosome 19 open reading frame 38	0.50154	1.41561	0	0	0.732249	1.28344	0	0	0.0109297	2.89075	1	0	0.218114	0.443981	0	0
HIRP3_HUMAN	MGF transformer	7645	1	1	9606.ENSP00000279392	HIRA-interacting protein 3; May play a role in chromatin function and histone metabolism via its interaction with HIRA and histones	#NUM!	#NUM!	#NUM!	#NUM!	0.839069	0.838058	0	0	0.80199	1.1041	0	0	0.636438	0.75904	0	0
HMCN1_HUMAN	MGF transformer	1281	1	1	9606.ENSP00000271588	Hemicentin-1; Promotes cleavage furrow maturation during cytokinesis in preimplantation embryos. May play a role in the architecture of adhesive and flexible epithelial cell junctions. May play a role during myocardial remodeling by imparting an effect on cardiac fibroblast migration; Fibulins	0.046782	1.79279	1	0	0.0237747	0.472456	0	1	0.578441	0.744399	0	0	0.202287	0.634681	0	0
HMGB1_HUMAN	MGF transformer	32864	4	3	9606.ENSP00000345347	"High mobility group protein B1; Multifunctional redox sensitive protein with various roles in different cellular compartments. In the nucleus is one of the major chromatin-associated non-histone proteins and acts as a DNA chaperone involved in replication, transcription, chromatin remodeling, V(D)J recombination, DNA repair and genome stability. Proposed to be an universal biosensor for nucleic …	0.684683	1.10917	0	0	0.151291	1.50933	0	0	0.0169086	2.49941	1	0	0.111528	0.603876	0	0
HMGB2_HUMAN	MGF transformer	32864	2	2	9606.ENSP00000296503	"High mobility group protein B2; Multifunctional protein with various roles in different cellular compartments. May act in a redox sensitive manner. In the nucleus is an abundant chromatin-associated non-histone protein involved in transcription, chromatin remodeling and V(D)J recombination and probably other processes. Binds DNA with a preference to non-canonical DNA structures such as single-st…	0.803699	1.06994	0	0	0.06369	1.75788	0	0	0.00564045	3.07416	1	0	0.0870488	0.571823	0	0
HNRH1_HUMAN	MGF transformer	40942	6	3	9606.ENSP00000349168	"Heterogeneous nuclear ribonucleoprotein H; This protein is a component of the heterogeneous nuclear ribonucleoprotein (hnRNP) complexes which provide the substrate for the processing events that pre-mRNAs undergo before becoming functional, translatable mRNAs in the cytoplasm. Mediates pre-mRNA alternative splicing regulation. Inhibits, together with CUGBP1, insulin receptor (IR) pre-mRNA exon 1…	0.564032	1.11766	0	0	0.477155	0.824412	0	0	0.578787	0.864588	0	0	0.838698	0.953532	0	0
HNRH3_HUMAN	MGF transformer	31190	2	2	9606.ENSP00000265866	Heterogeneous nuclear ribonucleoprotein H3; Involved in the splicing process and participates in early heat shock-induced splicing arrest. Due to their great structural variations the different isoforms may possess different functions in the splicing reaction; RNA binding motif containing	0.091661	0.46502	0	0	0.0795126	3.07934	0	0	0.189889	1.89325	0	0	0.39688	1.62649	0	0
HNRL1_HUMAN	MGF transformer	37084	4	3	9606.ENSP00000375863	"Heterogeneous nuclear ribonucleoprotein U-like protein 1; Acts as a basic transcriptional regulator. Represses basic transcription driven by several virus and cellular promoters. When associated with BRD7, activates transcription of glucocorticoid-responsive promoter in the absence of ligand- stimulation. Plays also a role in mRNA processing and transport. Binds avidly to poly(G) and poly(C) RNA…	0.0754822	0.716973	0	0	0.0726138	1.63296	0	0	0.251338	1.32355	0	0	0.325827	1.23377	0	0
HNRL2_HUMAN	MGF transformer	12771	1	1	9606.ENSP00000301785	Heterogeneous nuclear ribonucleoprotein U like 2	0.049725	2.19439	1	0	0.039258	0.433286	0	1	0.90286	0.914213	0	0	0.148496	0.473944	0	0
HNRPC_HUMAN	MGF transformer	29103	2	2	9606.ENSP00000451291	"Heterogeneous nuclear ribonucleoproteins C1/C2; Binds pre-mRNA and nucleates the assembly of 40S hnRNP particles. Interacts with poly-U tracts in the 3'-UTR or 5'-UTR of mRNA and modulates the stability and the level of translation of bound mRNA molecules. Single HNRNPC tetramers bind 230-240 nucleotides. Trimers of HNRNPC tetramers bind 700 nucleotides. May play a role in the early steps of spl…	0.443511	1.32656	0	0	0.273442	0.568978	0	0	0.335616	0.611208	0	0	0.871379	0.930907	0	0
HNRPD_HUMAN	MGF transformer	30815	2	2	9606.ENSP00000313199	Heterogeneous nuclear ribonucleoprotein D0; Binds with high affinity to RNA molecules that contain AU-rich elements (AREs) found within the 3'-UTR of many proto- oncogenes and cytokine mRNAs. Also binds to double- and single- stranded DNA sequences in a specific manner and functions a transcription factor. Each of the RNA-binding domains specifically can bind solely to a single-stranded non-monot…	0.0396332	1.70258	1	0	0.0666472	0.504328	0	0	0.363413	0.762689	0	0	0.187845	0.66125	0	0
HNRPF_HUMAN	MGF transformer	40942	4	3	9606.ENSP00000400433	"Heterogeneous nuclear ribonucleoprotein F; Component of the heterogeneous nuclear ribonucleoprotein (hnRNP) complexes which provide the substrate for the processing events that pre-mRNAs undergo before becoming functional, translatable mRNAs in the cytoplasm. Plays a role in the regulation of alternative splicing events. Binds G-rich sequences in pre-mRNAs and keeps target RNA in an unfolded sta…	0.970242	1.0062	0	0	0.983882	0.99514	0	0	0.990322	1.00233	0	0	0.972156	0.992828	0	0
HNRPK_HUMAN	MGF transformer	37665	4	3	9606.ENSP00000365439	"Heterogeneous nuclear ribonucleoprotein K; One of the major pre-mRNA-binding proteins. Binds tenaciously to poly(C) sequences. Likely to play a role in the nuclear metabolism of hnRNAs, particularly for pre-mRNAs that contain cytidine-rich sequences. Can also bind poly(C) single- stranded DNA. Plays an important role in p53/TP53 response to DNA damage, acting at the level of both transcription a…	0.480178	1.14765	0	0	0.36391	0.78943	0	0	0.496084	0.839022	0	0	0.807743	0.940893	0	0
HNRPL_HUMAN	MGF transformer	24841	2	2	9606.ENSP00000221419	"Heterogeneous nuclear ribonucleoprotein L; Splicing factor binding to exonic or intronic sites and acting as either an activator or repressor of exon inclusion. Exhibits a binding preference for CA-rich elements. Component of the heterogeneous nuclear ribonucleoprotein (hnRNP) complexes and associated with most nascent transcripts. Associates, together with APEX1, to the negative calcium respons…	0.828965	0.967448	0	0	0.948331	1.01327	0	0	0.860092	0.965224	0	0	0.807858	1.04978	0	0
HNRPM_HUMAN	MGF transformer	27894	1	1	9606.ENSP00000325376	"Heterogeneous nuclear ribonucleoprotein M; Pre-mRNA binding protein in vivo, binds avidly to poly(G) and poly(U) RNA homopolymers in vitro. Involved in splicing. Acts as a receptor for carcinoembryonic antigen in Kupffer cells, may initiate a series of signaling events leading to tyrosine phosphorylation of proteins and induction of IL-1 alpha, IL-6, IL-10 and tumor necrosis factor alpha cytokin…	#NUM!	#NUM!	#NUM!	#NUM!	#NUM!	#NUM!	#NUM!	#NUM!	#NUM!	#NUM!	#NUM!	#NUM!	#NUM!	#NUM!	#NUM!	#NUM!
HNRPQ_HUMAN	MGF transformer	21230	2	2	9606.ENSP00000358635	"Heterogeneous nuclear ribonucleoprotein Q; Heterogenous nuclear ribonucleoprotein (hnRNP) implicated in mRNA processing mechanisms. Component of the CRD- mediated complex that promotes MYC mRNA stability. Isoform 1, isoform 2 and isoform 3 are associated in vitro with pre-mRNA, splicing intermediates and mature mRNA protein complexes. Isoform 1 binds to apoB mRNA AU-rich sequences. Isoform 1 is …	0.422367	0.677206	0	0	0.849461	1.08436	0	0	0.616993	0.597707	0	0	0.311352	1.8142	0	0
HNRPU_HUMAN	MGF transformer	12669	4	3	9606.ENSP00000283179	"Heterogeneous nuclear ribonucleoprotein U; DNA- and RNA-binding protein involved in several cellular processes such as nuclear chromatin organization, telomere-length regulation, transcription, mRNA alternative splicing and stability, Xist-mediated transcriptional silencing and mitotic cell progression. Plays a role in the regulation of interphase large-scale gene-rich chromatin organization thr…	0.676922	1.09628	0	0	0.00739879	0.479889	0	1	0.000581545	0.319234	0	1	0.0521081	1.50325	0	0
HORN_HUMAN	MGF transformer	11046	6	3	9606.ENSP00000357791	Hornerin; Component of the epidermal cornified cell envelopes; Belongs to the S100-fused protein family	0.773378	1.24788	0	0	0.161324	0.245988	0	0	0.0868412	0.122506	0	0	0.423032	2.00797	0	0
HP1B3_HUMAN	MGF transformer	31500	1	1	9606.ENSP00000312625	"Heterochromatin protein 1-binding protein 3; Component of heterochromatin that maintains heterochromatin integrity during G1/S progression and regulates the duration of G1 phase to critically influence cell proliferative capacity. Mediates chromatin condensation during hypoxia, leading to increased tumor cell viability, radio-resistance, chemo-resistance and self- renewal"	0.915125	1.02417	0	0	0.570071	0.80235	0	0	0.491873	0.769691	0	0	0.870925	1.04243	0	0
HPRT_HUMAN	MGF transformer	32400	3	3	9606.ENSP00000298556	"Hypoxanthine-guanine phosphoribosyltransferase; Converts guanine to guanosine monophosphate, and hypoxanthine to inosine monophosphate. Transfers the 5- phosphoribosyl group from 5-phosphoribosylpyrophosphate onto the purine. Plays a central role in the generation of purine nucleotides through the purine salvage pathway"	0.177955	0.602499	0	0	0.00722137	4.20335	1	0	0.0293808	4.70529	1	0	0.700846	0.893324	0	0
HPTR_HUMAN	MGF transformer	31736	14	3	9606.ENSP00000348170	"Haptoglobin; As a result of hemolysis, hemoglobin is found to accumulate in the kidney and is secreted in the urine. Haptoglobin captures, and combines with free plasma hemoglobin to allow hepatic recycling of heme iron and to prevent kidney damage. Haptoglobin also acts as an Antimicrobial; Antioxidant, has antibacterial activity and plays a role in modulating many aspects of the acute phase re…	0.860135	1.04081	0	0	0.587119	1.19634	0	0	0.0895322	1.4767	0	0	0.459639	0.810148	0	0
HPT_HUMAN	MGF transformer	26631	25	3	9606.ENSP00000348170	"Haptoglobin; As a result of hemolysis, hemoglobin is found to accumulate in the kidney and is secreted in the urine. Haptoglobin captures, and combines with free plasma hemoglobin to allow hepatic recycling of heme iron and to prevent kidney damage. Haptoglobin also acts as an Antimicrobial; Antioxidant, has antibacterial activity and plays a role in modulating many aspects of the acute phase re…	0.477844	1.27328	0	0	0.951571	1.03087	0	0	0.105271	1.62185	0	0	0.297609	0.635618	0	0
HRG_HUMAN	MGF transformer	24908	8	3	9606.ENSP00000232003	"Histidine-rich glycoprotein; Plasma glycoprotein that binds a number of ligands such as heme, heparin, heparan sulfate, thrombospondin, plasminogen, and divalent metal ions. Binds heparin and heparin/glycosaminoglycans in a zinc-dependent manner. Binds heparan sulfate on the surface of liver, lung, kidney and heart endothelial cells. Binds to N-sulfated polysaccharide chains on the surface of li…	0.928982	0.976116	0	0	0.274223	1.41771	0	0	0.241491	1.78166	0	0	0.469406	0.795726	0	0
HS105_HUMAN	MGF transformer	29194	1	1	9606.ENSP00000318687	"Heat shock protein 105 kDa; Acts as a nucleotide-exchange factor (NEF) for chaperone proteins HSPA1A and HSPA1B, promoting the release of ADP from HSPA1A/B thereby triggering client/substrate protein release. Prevents the aggregation of denatured proteins in cells under severe stress, on which the ATP levels decrease markedly. Inhibits HSPA8/HSC70 ATPase and chaperone activities (By similarity);…	#NUM!	#NUM!	#NUM!	#NUM!	#NUM!	#NUM!	#NUM!	#NUM!	#NUM!	#NUM!	#NUM!	#NUM!	#NUM!	#NUM!	#NUM!	#NUM!
HS71A_HUMAN : HS71B_HUMAN	MGF transformer	28446	22	3			0.0176434	1.43936	0	0	0.0213106	0.636434	0	1	0.567658	0.855672	0	0	0.0788128	0.743784	0	0
HS71L_HUMAN	MGF transformer	28446	12	3	9606.ENSP00000364805	"Heat shock 70 kDa protein 1-like; Molecular chaperone implicated in a wide variety of cellular processes, including protection of the proteome from stress, folding and transport of newly synthesized polypeptides, activation of proteolysis of misfolded proteins and the formation and dissociation of protein complexes. Plays a pivotal role in the protein quality control system, ensuring the correct…	0.0176434	1.43936	0	0	0.0213106	0.636434	0	1	0.567658	0.855672	0	0	0.0788128	0.743784	0	0
HS90A_HUMAN	MGF transformer	27445	12	3	9606.ENSP00000335153	"Heat shock protein HSP 90-alpha; Molecular chaperone that promotes the maturation, structural maintenance and proper regulation of specific target proteins involved for instance in cell cycle control and signal transduction. Undergoes a functional cycle that is linked to its ATPase activity which is essential for its chaperone activity. This cycle probably induces conformational changes in the c…	0.212286	1.28895	0	0	0.000198056	0.431304	0	1	0.00116887	0.352126	0	1	0.331304	1.22486	0	0
HS90B_HUMAN	MGF transformer	27445	12	3	9606.ENSP00000360609	"Heat shock protein HSP 90-beta; Molecular chaperone that promotes the maturation, structural maintenance and proper regulation of specific target proteins involved for instance in cell cycle control and signal transduction. Undergoes a functional cycle that is linked to its ATPase activity. This cycle probably induces conformational changes in the client proteins, thereby causing their activatio…	0.130233	1.34931	0	0	0.000313825	0.447805	0	1	0.00655484	0.408339	0	1	0.657609	1.09665	0	0
HSP74_HUMAN	MGF transformer	39942	1	1	9606.ENSP00000302961	Heat shock protein family A member 4; Belongs to the heat shock protein 70 family	#NUM!	#NUM!	#NUM!	#NUM!	0.0135977	0.180787	0	1	0.0077293	0.0804776	0	1	0.127634	2.24643	0	0
HSP7C_HUMAN	MGF transformer	27163	20	3	9606.ENSP00000432083	"Heat shock cognate 71 kDa protein; Molecular chaperone implicated in a wide variety of cellular processes, including protection of the proteome from stress, folding and transport of newly synthesized polypeptides, activation of proteolysis of misfolded proteins and the formation and dissociation of protein complexes. Plays a pivotal role in the protein quality control system, ensuring the correc…	0.0463799	0.62435	0	1	0.106441	1.71228	0	0	0.682081	1.12606	0	0	0.150753	1.5206	0	0
HSPB1_HUMAN	MGF transformer	17764	5	3	9606.ENSP00000248553	Heat shock protein beta-1; Small heat shock protein which functions as a molecular chaperone probably maintaining denatured proteins in a folding- competent state. Plays a role in stress resistance and actin organization. Through its molecular chaperone activity may regulate numerous biological processes including the phosphorylation and the axonal transport of neurofilament proteins	0.289597	1.56536	0	0	0.0158587	0.280188	0	1	0.0129242	0.231031	0	1	0.703138	1.21277	0	0
HTRA1_HUMAN	MGF transformer	28864	3	3	9606.ENSP00000357980	"Serine protease HTRA1; Serine protease with a variety of targets, including extracellular matrix proteins such as fibronectin. HTRA1-generated fibronectin fragments further induce synovial cells to up-regulate MMP1 and MMP3 production. May also degrade proteoglycans, such as aggrecan, decorin and fibromodulin. Through cleavage of proteoglycans, may release soluble FGF-glycosaminoglycan complexes…	0.101368	2.17649	0	0	0.00421543	0.164539	0	1	0.00560063	0.161122	0	1	0.967224	1.02121	0	0
HUTH_HUMAN	MGF transformer	43777	1	1	9606.ENSP00000261208	Histidine ammonia-lyase	0.982482	1.01016	0	0	0.4197	1.78644	0	0	0.0582709	2.50502	0	0	0.543966	0.713145	0	0
HV102_HUMAN	MGF transformer	29166	3	3			0.763625	1.04913	0	0	0.657948	0.900921	0	0	0.755607	0.904639	0	0	0.973504	0.99589	0	0
HV169_HUMAN	MGF transformer	29480	2	2			0.818594	1.05994	0	0	0.20254	0.629879	0	0	0.0893245	0.487605	0	0	0.293487	1.29178	0	0
HV270_HUMAN	MGF transformer	47234	2	2			0.330546	0.816646	0	0	0.289712	1.29587	0	0	0.770637	1.10592	0	0	0.551938	1.17175	0	0
HV307_HUMAN	MGF transformer	29127	5	3			0.26557	1.14602	0	0	0.0768181	0.745363	0	0	0.204323	0.755665	0	0	0.909852	0.986367	0	0
HV309_HUMAN	MGF transformer	28812	5	3			0.0385138	1.28668	0	0	0.00161062	0.595067	0	1	0.00159151	0.622071	0	1	0.738589	0.95659	0	0
HV311_HUMAN	MGF transformer	29127	5	3	9606.ENSP00000478725	"Immunoglobulin heavy variable 3-11; V region of the variable domain of immunoglobulin heavy chains that participates in the antigen recognition. Immunoglobulins, also known as antibodies, are membrane-bound or secreted glycoproteins produced by B lymphocytes. In the recognition phase of humoral immunity, the membrane-bound immunoglobulins serve as receptors which, upon binding of a specific anti…	0.241136	1.15013	0	0	0.0752016	0.748346	0	0	0.195937	0.765912	0	0	0.849653	0.977064	0	0
HV313_HUMAN	MGF transformer	29586	3	3			0.501789	1.07696	0	0	0.165433	0.812249	0	0	0.117955	0.788298	0	0	0.821531	1.03038	0	0
HV323_HUMAN	MGF transformer	29917	3	3			0.696044	1.06273	0	0	0.823268	0.954429	0	0	0.940034	1.02557	0	0	0.588175	0.930635	0	0
HV434_HUMAN : HV439_HUMAN : HV459_HUMAN	MGF transformer	21576	4	3			0.514112	1.12491	0	0	0.258827	0.753291	0	0	0.371156	0.74498	0	0	0.950208	1.01115	0	0
HXD10_HUMAN	MGF transformer	6537	1	1	9606.ENSP00000249501	Homeobox protein Hox-D10; Sequence-specific transcription factor which is part of a developmental regulatory system that provides cells with specific positional identities on the anterior-posterior axis; Belongs to the Abd-B homeobox family	0.488725	1.23624	0	0	0.90661	0.94903	0	0	0.444858	1.32846	0	0	0.365726	0.714386	0	0
HXK1_HUMAN	MGF transformer	26719	1	1	9606.ENSP00000402103	Hexokinase-1; Hexokinase 1	0.247835	1.51375	0	0	0.0743258	0.408643	0	0	0.0390829	0.425748	0	1	0.925599	0.959823	0	0
HXK3_HUMAN	MGF transformer	31947	15	3	9606.ENSP00000292432	Hexokinase-3; Hexokinase 3	0.510922	1.14135	0	0	0.948588	1.01651	0	0	0.394275	1.30233	0	0	0.324453	0.780529	0	0
HYI_HUMAN	MGF transformer	19546	1	1	9606.ENSP00000361502	Putative hydroxypyruvate isomerase; Catalyzes the reversible isomerization between hydroxypyruvate and 2-hydroxy-3-oxopropanoate (also termed tartronate semialdehyde)	0.00366749	2.95059	1	0	0.120335	0.443156	0	0	0.211871	1.61083	0	0	0.00502109	0.27511	0	1
I5P2_HUMAN	MGF transformer	21909	1	1	9606.ENSP00000362115	"Type II inositol 1,4,5-trisphosphate 5-phosphatase; Hydrolyzes phosphatidylinositol 4,5-bisphosphate (PtIns(4,5)P2) and the signaling molecule phosphatidylinositol 1,4,5-trisphosphate (PtIns(1,4,5)P3), and thereby modulates cellular signaling events; Phosphoinositide phosphatases"	0.0851264	2.35008	0	0	0.0351025	0.222334	0	1	0.0230321	0.321112	0	1	0.54843	0.692388	0	0
IBP2_HUMAN	MGF transformer	29912	4	3	9606.ENSP00000233809	Insulin-like growth factor-binding protein 2; Inhibits IGF-mediated growth and developmental rates. IGF-binding proteins prolong the half-life of the IGFs and have been shown to either inhibit or stimulate the growth promoting effects of the IGFs on cell culture. They alter the interaction of IGFs with their cell surface receptors	0.0429781	1.39533	0	0	0.28837	0.780225	0	0	0.346743	1.16304	0	0	0.0591773	0.670852	0	0
IBP7_HUMAN	MGF transformer	10941	3	3	9606.ENSP00000295666	Insulin-like growth factor-binding protein 7; Binds IGF-I and IGF-II with a relatively low affinity. Stimulates prostacyclin (PGI2) production. Stimulates cell adhesion; I-set domain containing	0.154383	1.86417	0	0	0.013255	0.240526	0	1	0.0153591	0.240274	0	1	0.998359	1.00105	0	0
IC1_HUMAN	MGF transformer	26965	15	3	9606.ENSP00000278407	"Plasma protease C1 inhibitor; Activation of the C1 complex is under control of the C1- inhibitor. It forms a proteolytically inactive stoichiometric complex with the C1r or C1s proteases. May play a potentially crucial role in regulating important physiological pathways including complement activation, blood coagulation, fibrinolysis and the generation of kinins. Very efficient inhibitor of FXII…	0.917388	1.02121	0	0	0.342459	1.30477	0	0	0.0911085	1.6657	0	0	0.278796	0.783315	0	0
ICAM1_HUMAN	MGF transformer	31964	1	1	9606.ENSP00000264832	"Intercellular adhesion molecule 1; ICAM proteins are ligands for the leukocyte adhesion protein LFA-1 (integrin alpha-L/beta-2). During leukocyte trans- endothelial migration, ICAM1 engagement promotes the assembly of endothelial apical cups through ARHGEF26/SGEF and RHOG activation; CD molecules"	0.393546	1.54304	0	0	0.0706199	0.33994	0	0	0.128631	0.298253	0	0	0.832781	1.13977	0	0
ICAM3_HUMAN	MGF transformer	24955	2	2	9606.ENSP00000160262	"Intercellular adhesion molecule 3; ICAM proteins are ligands for the leukocyte adhesion protein LFA-1 (integrin alpha-L/beta-2). ICAM3 is also a ligand for integrin alpha-D/beta-2. In association with integrin alpha-L/beta-2, contributes to apoptotic neutrophil phagocytosis by macrophages; CD molecules"	0.0512871	1.57433	0	0	0.527964	0.810121	0	0	0.157533	1.49994	0	0	0.0286955	0.540101	0	1
IDH3A_HUMAN	MGF transformer	26917	1	1	9606.ENSP00000299518	"Isocitrate dehydrogenase [NAD] subunit alpha, mitochondrial; Catalytic subunit of the enzyme which catalyzes the decarboxylation of isocitrate (ICT) into alpha-ketoglutarate. The heterodimer composed of the alpha (IDH3A) and beta (IDH3B) subunits and the heterodimer composed of the alpha (IDH3A) and gamma (IDH3G) subunits, have considerable basal activity but the full activity of the heterotetra…	0.557217	0.824291	0	0	0.00514116	3.0771	1	0	0.00198457	5.23138	1	0	0.0847927	0.588199	0	0
IDHC_HUMAN	MGF transformer	24065	6	3	9606.ENSP00000390265	"Isocitrate dehydrogenase 1, cytosolic"	0.683464	0.908759	0	0	0.138916	0.661808	0	0	0.0141616	0.404979	0	1	0.0668481	1.63418	0	0
IDHP_HUMAN	MGF transformer	20339	10	3	9606.ENSP00000331897	"Isocitrate dehydrogenase [NADP], mitochondrial; Plays a role in intermediary metabolism and energy production. It may tightly associate or interact with the pyruvate dehydrogenase complex; Belongs to the isocitrate and isopropylmalate dehydrogenases family"	0.216103	0.787961	0	0	0.0708405	1.61438	0	0	0.158867	1.5339	0	0	0.807766	1.05247	0	0
IF2A_HUMAN	MGF transformer	20721	1	1	9606.ENSP00000256383	"Eukaryotic translation initiation factor 2 subunit 1; Functions in the early steps of protein synthesis by forming a ternary complex with GTP and initiator tRNA. This complex binds to a 40S ribosomal subunit, followed by mRNA binding to form a 43S pre-initiation complex. Junction of the 60S ribosomal subunit to form the 80S initiation complex is preceded by hydrolysis of the GTP bound to eIF-2 a…	0.695396	0.840136	0	0	0.716036	1.21725	0	0	0.949314	1.0429	0	0	0.790468	1.16718	0	0
IF2M_HUMAN	MGF transformer	24627	1	1	9606.ENSP00000263629	"Translation initiation factor IF-2, mitochondrial; One of the essential components for the initiation of protein synthesis. Protects formylmethionyl-tRNA from spontaneous hydrolysis and promotes its binding to the 30S ribosomal subunits. Also involved in the hydrolysis of GTP during the formation of the 70S ribosomal complex; Belongs to the TRAFAC class translation factor GTPase superfamily. Cla…	0.121851	0.37752	0	0	0.220183	2.59535	0	0	0.975051	0.960001	0	0	0.0758472	2.70348	0	0
IF4A1_HUMAN	MGF transformer	30821	6	3	9606.ENSP00000293831	"Eukaryotic initiation factor 4A-I; ATP-dependent RNA helicase which is a subunit of the eIF4F complex involved in cap recognition and is required for mRNA binding to ribosome. In the current model of translation initiation, eIF4A unwinds RNA secondary structures in the 5'-UTR of mRNAs which is necessary to allow efficient binding of the small ribosomal subunit, and subsequent scanning for the in…	0.17056	0.823502	0	0	0.278817	1.22539	0	0	0.928586	1.01625	0	0	0.312305	1.20579	0	0
IF4G1_HUMAN	MGF transformer	19929	1	1	9606.ENSP00000416255	"Eukaryotic translation initiation factor 4 gamma 1; Component of the protein complex eIF4F, which is involved in the recognition of the mRNA cap, ATP-dependent unwinding of 5'-terminal secondary structure and recruitment of mRNA to the ribosome; Parkinson disease associated genes"	0.438822	0.815332	0	0	0.00550132	2.57399	1	0	0.00268155	3.73542	1	0	0.0916401	0.689076	0	0
IF4G3_HUMAN	MGF transformer	23768	1	1	9606.ENSP00000383274	"Eukaryotic translation initiation factor 4 gamma 3; Probable component of the protein complex eIF4F, which is involved in the recognition of the mRNA cap, ATP-dependent unwinding of 5'-terminal secondary structure and recruitment of mRNA to the ribosome. Thought to be a functional homolog of EIF4G1"	0.0773405	1.43073	0	0	0.0815453	0.618525	0	0	0.369569	0.804682	0	0	0.311158	0.768658	0	0
IF5A1_HUMAN : IF5A2_HUMAN : IF5AL_HUMAN	MGF transformer	10326	1	1			0.378902	1.98256	0	0	0.286959	0.378242	0	0	0.633252	0.562332	0	0	0.709987	0.672631	0	0
IF6_HUMAN	MGF transformer	47413	1	1	9606.ENSP00000363574	"Eukaryotic translation initiation factor 6; Binds to the 60S ribosomal subunit and prevents its association with the 40S ribosomal subunit to form the 80S initiation complex in the cytoplasm. Behaves as a stimulatory translation initiation factor downstream insulin/growth factors. Is also involved in ribosome biogenesis. Associates with pre-60S subunits in the nucleus and is involved in its nucl…	0.74652	0.836835	0	0	0.0928599	4.32208	0	0	0.0456276	6.87859	1	0	0.38178	0.628338	0	0
IFIT1_HUMAN	MGF transformer	8918	1	1	9606.ENSP00000360869	"Interferon-induced protein with tetratricopeptide repeats 1; Interferon-induced antiviral RNA-binding protein that specifically binds single-stranded RNA bearing a 5'-triphosphate group (PPP-RNA), thereby acting as a sensor of viral single- stranded RNAs and inhibiting expression of viral messenger RNAs. Single-stranded PPP-RNAs, which lack 2'-O-methylation of the 5' cap and bear a 5'-triphospha…	#NUM!	#NUM!	#NUM!	#NUM!	0.645098	1.46058	0	0	0.21881	5.2049	0	0	#NUM!	#NUM!	#NUM!	#NUM!
IFIT2_HUMAN	MGF transformer	33307	3	3	9606.ENSP00000360891	"Interferon-induced protein with tetratricopeptide repeats 2; IFN-induced antiviral protein which inhibits expression of viral messenger RNAs lacking 2'-O-methylation of the 5' cap. The ribose 2'-O-methylation would provide a molecular signature to distinguish between self and non-self mRNAs by the host during viral infection. Viruses evolved several ways to evade this restriction system such as …	0.578741	1.30287	0	0	0.346128	0.518134	0	0	0.292698	0.497288	0	0	0.939084	1.04192	0	0
IFIT3_HUMAN	MGF transformer	35000	2	2	9606.ENSP00000360883	"Interferon-induced protein with tetratricopeptide repeats 3; IFN-induced antiviral protein which acts as an inhibitor of cellular as well as viral processes, cell migration, proliferation, signaling, and viral replication. Enhances MAVS- mediated host antiviral responses by serving as an adapter bridging TBK1 to MAVS which leads to the activation of TBK1 and phosphorylation of IRF3 and phosphory…	0.558052	1.26135	0	0	0.291342	0.627912	0	0	0.476193	0.627287	0	0	0.998496	1.001	0	0
IFM1_HUMAN : IFM2_HUMAN : IFM3_HUMAN	MGF transformer	34251	1	1			0.254455	0.68487	0	0	0.0618341	2.34081	0	0	0.0449819	2.31418	1	0	0.977204	1.01151	0	0
IFT27_HUMAN	MGF transformer	21106	1	1	9606.ENSP00000393541	Intraflagellar transport protein 27 homolog; Small GTPase-like component of the intraflagellar transport (IFT) complex B that promotes the exit of the BBSome complex from cilia via its interaction with ARL6. Not involved in entry of the BBSome complex into cilium. Prevents aggregation of GTP-free ARL6. Required for hedgehog signaling. Forms a subcomplex within the IFT complex B with IFT25 (By sim…	0.243412	0.789873	0	0	0.0231536	1.87728	1	0	0.0306724	2.01443	1	0	0.723852	0.931916	0	0
IFT81_HUMAN	MGF transformer	6865	1	1	9606.ENSP00000242591	"Intraflagellar transport protein 81 homolog; Component of the intraflagellar transport (IFT) complex B: together with IFT74, forms a tubulin-binding module that specifically mediates transport of tubulin within the cilium. Binds tubulin via its CH (calponin-homology)-like region. Required for ciliogenesis; Belongs to the IFT81 family"	#NUM!	#NUM!	#NUM!	#NUM!	0.345812	0.468628	0	0	0.181108	0.34605	0	0	#NUM!	#NUM!	#NUM!	#NUM!
IGFL1_HUMAN	MGF transformer	5503	1	1	9606.ENSP00000415823	Insulin growth factor-like family member 1; Probable ligand of the IGFLR1 cell membrane receptor	#NUM!	#NUM!	#NUM!	#NUM!	#NUM!	#NUM!	#NUM!	#NUM!	#NUM!	#NUM!	#NUM!	#NUM!	#NUM!	#NUM!	#NUM!	#NUM!
IGHA1_HUMAN	MGF transformer	26832	21	3			0.628706	1.15334	0	0	0.0345969	0.439955	0	1	0.00564167	0.299366	0	1	0.211808	1.46962	0	0
IGHA2_HUMAN	MGF transformer	26832	15	3			0.476424	1.18647	0	0	0.0119056	0.456551	0	1	0.00205105	0.336248	0	1	0.205253	1.35778	0	0
IGHG1_HUMAN	MGF transformer	29197	18	3			0.0391618	1.68343	1	0	0.680777	1.09515	0	0	0.0139299	2.96689	1	0	0.000866454	0.369125	0	1
IGHG2_HUMAN	MGF transformer	31427	10	3			0.070716	1.36959	0	0	0.832534	0.952626	0	0	0.080805	1.60456	0	0	0.00654457	0.5937	0	1
IGHG3_HUMAN	MGF transformer	29197	12	3			0.15984	1.34049	0	0	0.319127	1.23997	0	0	0.0112472	2.46778	1	0	0.00326284	0.502462	0	1
IGHG4_HUMAN	MGF transformer	31427	8	3			0.0204098	1.47907	0	0	0.568621	0.886639	0	0	0.078604	1.61922	0	0	0.00120202	0.547572	0	1
IGHM_HUMAN	MGF transformer	35129	22	3			0.852586	0.957545	0	0	0.85652	1.05938	0	0	0.940086	1.02575	0	0	0.910132	1.03279	0	0
IGJ_HUMAN	MGF transformer	30727	8	3	9606.ENSP00000254801	"Immunoglobulin J chain; Serves to link two monomer units of either IgM or IgA. In the case of IgM, the J chain-joined dimer is a nucleating unit for the IgM pentamer, and in the case of IgA it induces larger polymers. It also help to bind these immunoglobulins to secretory component"	0.445757	1.23771	0	0	0.00120664	0.338328	0	1	2.36207e-05	0.212776	0	1	0.100486	1.59007	0	0
IGKC_HUMAN	MGF transformer	8812	9	3			0.094162	1.4414	0	0	0.503196	0.842844	0	0	0.386349	1.41344	0	0	0.042099	0.596306	0	1
IGLL1_HUMAN	MGF transformer	37539	1	1	9606.ENSP00000329312	Immunoglobulin lambda-like polypeptide 1; Critical for B-cell development; C1-set domain containing	0.22956	0.635415	0	0	0.853778	0.913057	0	0	0.0937229	0.385675	0	0	0.0473187	2.36743	1	0
IGLL5_HUMAN	MGF transformer	37118	7	3	9606.ENSP00000431254	Immunoglobulin lambda like polypeptide 5; C1-set domain containing	0.437468	1.11356	0	0	0.040418	0.692715	0	0	0.0386245	0.630363	0	1	0.528587	1.09892	0	0
IGS10_HUMAN	MGF transformer	5532	1	1	9606.ENSP00000282466	Immunoglobulin superfamily member 10; Involved in the control of early migration of neurons expressing gonadotropin-releasing hormone (GNRH neurons) (By similarity). May be involved in the maintenance of osteochondroprogenitor cells pool (By similarity); I-set domain containing	#NUM!	#NUM!	#NUM!	#NUM!	#NUM!	#NUM!	#NUM!	#NUM!	#NUM!	#NUM!	#NUM!	#NUM!	#NUM!	#NUM!	#NUM!	#NUM!
IL1RA_HUMAN	MGF transformer	42324	1	1	9606.ENSP00000259206	"Interleukin-1 receptor antagonist protein; Inhibits the activity of interleukin-1 by binding to receptor IL1R1 and preventing its association with the coreceptor IL1RAP for signaling. Has no interleukin-1 like activity. Binds functional interleukin-1 receptor IL1R1 with greater affinity than decoy receptor IL1R2; however, the physiological relevance of the latter association is unsure; Endogenou…	#NUM!	#NUM!	#NUM!	#NUM!	#NUM!	#NUM!	#NUM!	#NUM!	#NUM!	#NUM!	#NUM!	#NUM!	#NUM!	#NUM!	#NUM!	#NUM!
IL3RB_HUMAN	MGF transformer	21941	1	1	9606.ENSP00000384053	"Cytokine receptor common subunit beta; High affinity receptor for interleukin-3, interleukin-5 and granulocyte-macrophage colony-stimulating factor; CD molecules"	0.411772	1.20788	0	0	0.501409	0.812449	0	0	0.909922	0.967068	0	0	0.559108	0.840115	0	0
IL8_HUMAN	MGF transformer	8139	1	1	9606.ENSP00000306512	"Interleukin-8; IL-8 is a chemotactic factor that attracts neutrophils, basophils, and T-cells, but not monocytes. It is also involved in neutrophil activation. It is released from several cell types in response to an inflammatory stimulus. IL-8(6-77) has a 5-10-fold higher activity on neutrophil activation, IL-8(5-77) has increased activity on neutrophil activation and IL-8(7-77) has a higher af…	0.0518625	0.489864	0	0	0.0838682	2.47471	0	0	0.480278	1.40806	0	0	0.192148	1.75753	0	0
ILEU_HUMAN	MGF transformer	26709	24	3	9606.ENSP00000370115	"Leukocyte elastase inhibitor; Regulates the activity of the neutrophil proteases elastase, cathepsin G, proteinase-3, chymase, chymotrypsin, and kallikrein-3. Also functions as a potent intracellular inhibitor of granzyme H; Serpin peptidase inhibitors"	0.0923903	0.664557	0	0	0.000429559	2.99851	1	0	1.92389e-05	3.40669	1	0	0.60985	0.88018	0	0
ILF2_HUMAN	MGF transformer	42317	1	1	9606.ENSP00000355011	Interleukin enhancer-binding factor 2; Appears to function predominantly as a heterodimeric complex with ILF3. This complex may regulate transcription of the IL2 gene during T-cell activation. It can also promote the formation of stable DNA-dependent protein kinase holoenzyme complexes on DNA. Essential for the efficient reshuttling of ILF3 (isoform 1 and isoform 2) into the nucleus	0.408924	1.4604	0	0	0.365663	0.55217	0	0	0.576427	0.682114	0	0	0.684373	0.809498	0	0
IMA1_HUMAN	MGF transformer	31098	1	1	9606.ENSP00000438483	"Importin subunit alpha-1; Functions in nuclear protein import as an adapter protein for nuclear receptor KPNB1. Binds specifically and directly to substrates containing either a simple or bipartite NLS motif. Docking of the importin/substrate complex to the nuclear pore complex (NPC) is mediated by KPNB1 through binding to nucleoporin FxFG repeats and the complex is subsequently translocated thr…	0.287047	1.33525	0	0	0.233943	1.50509	0	0	0.000841011	3.45853	1	0	0.00405209	0.435183	0	1
IMA7_HUMAN	MGF transformer	34138	1	1	9606.ENSP00000362728	"Importin subunit alpha-7; Functions in nuclear protein import as an adapter protein for nuclear receptor KPNB1. Binds specifically and directly to substrates containing either a simple or bipartite NLS motif. Docking of the importin/substrate complex to the nuclear pore complex (NPC) is mediated by KPNB1 through binding to nucleoporin FxFG repeats and the complex is subsequently translocated thr…	0.372544	0.784985	0	0	0.222853	1.58724	0	0	0.420935	1.47838	0	0	0.794442	1.07364	0	0
IMB1_HUMAN	MGF transformer	35845	5	3	9606.ENSP00000290158	"Importin subunit beta-1; Functions in nuclear protein import, either in association with an adapter protein, like an importin-alpha subunit, which binds to nuclear localization signals (NLS) in cargo substrates, or by acting as autonomous nuclear transport receptor. Acting autonomously, serves itself as NLS receptor. Docking of the importin/substrate complex to the nuclear pore complex (NPC) is …	0.421397	1.17735	0	0	0.0326706	0.559845	0	1	0.00646915	0.476621	0	1	0.481217	1.17461	0	0
IMDH1_HUMAN	MGF transformer	26600	2	2	9606.ENSP00000345096	"Inosine-5'-monophosphate dehydrogenase 1; Catalyzes the conversion of inosine 5'-phosphate (IMP) to xanthosine 5'-phosphate (XMP), the first committed and rate- limiting step in the de novo synthesis of guanine nucleotides, and therefore plays an important role in the regulation of cell growth. Could also have a single-stranded nucleic acid-binding activity and could play a role in RNA and/or DN…	0.708321	1.05897	0	0	0.516138	0.879844	0	0	0.643081	0.881868	0	0	0.989521	0.997704	0	0
IMDH2_HUMAN	MGF transformer	9855	2	2	9606.ENSP00000321584	"Inosine-5'-monophosphate dehydrogenase 2; Catalyzes the conversion of inosine 5'-phosphate (IMP) to xanthosine 5'-phosphate (XMP), the first committed and rate- limiting step in the de novo synthesis of guanine nucleotides, and therefore plays an important role in the regulation of cell growth. Could also have a single-stranded nucleic acid-binding activity and could play a role in RNA and/or DN…	0.2298	1.77168	0	0	0.510118	0.624963	0	0	0.574887	1.19853	0	0	0.295118	0.52144	0	0
IMPA1_HUMAN	MGF transformer	12300	1	1	9606.ENSP00000408526	"Inositol monophosphatase 1; Responsible for the provision of inositol required for synthesis of phosphatidylinositol and polyphosphoinositides and has been implicated as the pharmacological target for lithium action in brain. Has broad substrate specificity and can use myo- inositol monophosphates, myo-inositol 1,3-diphosphate, myo- inositol 1,4-diphosphate, scyllo-inositol-phosphate, D-galactos…	0.13484	2.61161	0	0	0.0458437	0.184478	0	1	0.18878	0.257639	0	0	0.652656	0.71603	0	0
IMPA2_HUMAN	MGF transformer	11984	1	1	9606.ENSP00000269159	"Inositol monophosphatase 2; Can use myo-inositol monophosphates, scylloinositol 1,4- diphosphate, glucose-1-phosphate, beta-glycerophosphate, and 2'- AMP as substrates. Has been implicated as the pharmacological target for lithium Li(+) action in brain"	#NUM!	#NUM!	#NUM!	#NUM!	#NUM!	#NUM!	#NUM!	#NUM!	#NUM!	#NUM!	#NUM!	#NUM!	#NUM!	#NUM!	#NUM!	#NUM!
INO80_HUMAN	MGF transformer	30339	1	1	9606.ENSP00000355205	"DNA helicase INO80; DNA helicase and probable main scaffold component of the chromatin remodeling INO80 complex which is involved in transcriptional regulation, DNA replication and probably DNA repair; according to PubMed:20687897 the contribution to DNA double-strand break repair appears to be largely indirect through transcriptional regulation. Recruited by YY1 to YY1-activated genes, where it…	0.559903	0.797478	0	0	0.0702894	2.66957	0	0	0.0405087	3.83174	1	0	0.311798	0.6967	0	0
IPO11_HUMAN	MGF transformer	26729	1	1	9606.ENSP00000386992	"Importin-11; Functions in nuclear protein import as nuclear transport receptor. Serves as receptor for nuclear localization signals (NLS) in cargo substrates. Is thought to mediate docking of the importin/substrate complex to the nuclear pore complex (NPC) through binding to nucleoporin and the complex is subsequently translocated through the pore by an energy requiring, Ran- dependent mechanism…	0.282787	1.49486	0	0	0.512854	1.31126	0	0	0.0510952	3.30845	0	0	0.0429437	0.396337	0	1
IPSP_HUMAN	MGF transformer	6596	1	1	9606.ENSP00000333203	Plasma serine protease inhibitor; Heparin-dependent serine protease inhibitor acting in body fluids and secretions. Inactivates serine proteases by binding irreversibly to their serine activation site. Involved in the regulation of intravascular and extravascular proteolytic activities. Plays hemostatic roles in the blood plasma. Acts as a procoagulant and proinflammatory factor by inhibiting the…	0.4269	1.90994	0	0	0.076935	0.138792	0	0	0.19014	0.14693	0	0	0.951082	0.944615	0	0
IPYR_HUMAN	MGF transformer	36035	3	3	9606.ENSP00000362329	Pyrophosphatase 1	0.479247	1.26567	0	0	0.229607	1.67511	0	0	0.0207735	3.80367	1	0	0.00906348	0.440393	0	1
IQCB1_HUMAN	MGF transformer	22698	1	1	9606.ENSP00000311505	"IQ calmodulin-binding motif-containing protein 1; Involved in ciliogenesis. The function in an early step in cilia formation depends on its association with CEP290/NPHP6. Involved in regulation of the BBSome complex integrity, specifically for presence of BBS2 and BBS5 in the complex, and in ciliary targeting of selected BBSome cargos. May play a role in controlling entry of the BBSome complex t…	0.02082	2.08562	1	0	0.000101436	0.214303	0	1	0.0193598	0.238916	0	1	0.638925	0.896979	0	0
IQCE_HUMAN	MGF transformer	20533	1	1	9606.ENSP00000480715	IQ domain-containing protein E; Component of the EvC complex that positively regulates ciliary Hedgehog (Hh) signaling	0.561352	0.852193	0	0	0.877221	0.946739	0	0	0.386903	0.682739	0	0	0.324513	1.38668	0	0
IQEC3_HUMAN	MGF transformer	26601	1	1	9606.ENSP00000437554	IQ motif and SEC7 domain-containing protein 3; Acts as a guanine nucleotide exchange factor (GEF) for ARF1	0.235424	0.634429	0	0	0.607835	1.32432	0	0	0.626113	0.733765	0	0	0.14447	1.80483	0	0
IQGA1_HUMAN	MGF transformer	27302	32	3	9606.ENSP00000268182	Ras GTPase-activating-like protein IQGAP1; Binds to activated CDC42 but does not stimulate its GTPase activity. It associates with calmodulin. Could serve as an assembly scaffold for the organization of a multimolecular complex that would interface incoming signals to the reorganization of the actin cytoskeleton at the plasma membrane. May promote neurite outgrowth	0.0660428	0.757246	0	0	0.000381213	1.94947	1	0	0.00478285	1.99857	1	0	0.862461	0.975435	0	0
IQGA2_HUMAN	MGF transformer	24778	3	3	9606.ENSP00000274364	Ras GTPase-activating-like protein IQGAP2; Binds to activated CDC42 and RAC1 but does not seem to stimulate their GTPase activity. Associates with calmodulin	0.906609	0.940186	0	0	0.704004	1.34213	0	0	0.41223	1.51207	0	0	0.859009	0.887614	0	0
IRPL1_HUMAN	MGF transformer	34123	1	1	9606.ENSP00000368278	Interleukin-1 receptor accessory protein-like 1; May regulate secretion and presynaptic differentiation through inhibition of the activity of N-type voltage-gated calcium channel. May activate the MAP kinase JNK. Plays a role in neurite outgrowth (By similarity). During dendritic spine formation can bidirectionally induce pre- and post-synaptic differentiation of neurons by trans- synaptically bi…	0.0779909	1.94834	0	0	0.0996185	0.423854	0	0	0.465912	0.698474	0	0	0.286932	0.606829	0	0
ISK2_HUMAN	MGF transformer	19488	1	1			#NUM!	#NUM!	#NUM!	#NUM!	0.878409	0.842211	0	0	0.255015	4.1828	0	0	0.148318	0.201351	0	0
ISK4_HUMAN	MGF transformer	18311	1	1	9606.ENSP00000369045	"Serine peptidase inhibitor, Kazal type 4"	0.459809	0.709325	0	0	0.00541769	6.03384	1	0	0.00274975	9.59929	1	0	0.302085	0.628571	0	0
ITAM_HUMAN	MGF transformer	25896	29	3	9606.ENSP00000441691	"Integrin alpha-M; Integrin ITGAM/ITGB2 is implicated in various adhesive interactions of monocytes, macrophages and granulocytes as well as in mediating the uptake of complement-coated particles. It is identical with CR-3, the receptor for the iC3b fragment of the third complement component. It probably recognizes the R-G-D peptide in C3b. Integrin ITGAM/ITGB2 is also a receptor for fibrinogen, …	0.651889	1.09201	0	0	0.607896	0.860649	0	0	0.776534	0.895562	0	0	0.790719	0.961016	0	0
ITAX_HUMAN	MGF transformer	25896	2	2	9606.ENSP00000454623	Integrin alpha-X; Integrin alpha-X/beta-2 is a receptor for fibrinogen. It recognizes the sequence G-P-R in fibrinogen. It mediates cell-cell interaction during inflammatory responses. It is especially important in monocyte adhesion and chemotaxis	0.195241	1.34992	0	0	0.162714	0.615706	0	0	0.493225	0.719796	0	0	0.292425	0.855389	0	0
ITB2_HUMAN	MGF transformer	31132	34	3	9606.ENSP00000380948	"Integrin beta-2; Integrin ITGAL/ITGB2 is a receptor for ICAM1, ICAM2, ICAM3 and ICAM4. Integrins ITGAM/ITGB2 and ITGAX/ITGB2 are receptors for the iC3b fragment of the third complement component and for fibrinogen. Integrin ITGAX/ITGB2 recognizes the sequence G-P-R in fibrinogen alpha-chain. Integrin ITGAM/ITGB2 recognizes P1 and P2 peptides of fibrinogen gamma chain. Integrin ITGAM/ITGB2 is als…	0.405708	1.22308	0	0	0.518457	0.799179	0	0	0.91109	0.960272	0	0	0.504872	0.832242	0	0
ITIH1_HUMAN	MGF transformer	41044	9	3	9606.ENSP00000273283	"Inter-alpha-trypsin inhibitor heavy chain H1; May act as a carrier of hyaluronan in serum or as a binding protein between hyaluronan and other matrix protein, including those on cell surfaces in tissues to regulate the localization, synthesis and degradation of hyaluronan which are essential to cells undergoing biological processes"	0.0387586	2.10789	1	0	0.0200526	0.314629	0	1	0.109751	0.48187	0	0	0.325357	0.652934	0	0
ITIH2_HUMAN	MGF transformer	12326	16	3	9606.ENSP00000351190	"Inter-alpha-trypsin inhibitor heavy chain H2; May act as a carrier of hyaluronan in serum or as a binding protein between hyaluronan and other matrix protein, including those on cell surfaces in tissues to regulate the localization, synthesis and degradation of hyaluronan which are essential to cells undergoing biological processes; Belongs to the ITIH family"	0.392253	1.295	0	0	0.0722561	0.482809	0	0	0.0532166	0.433924	0	0	0.760671	1.11266	0	0
ITIH3_HUMAN	MGF transformer	28481	3	3	9606.ENSP00000415769	"Inter-alpha-trypsin inhibitor heavy chain H3; May act as a carrier of hyaluronan in serum or as a binding protein between hyaluronan and other matrix protein, including those on cell surfaces in tissues to regulate the localization, synthesis and degradation of hyaluronan which are essential to cells undergoing biological processes"	0.0619693	1.79376	0	0	0.0529325	0.429746	0	0	0.32898	0.629604	0	0	0.276073	0.682566	0	0
ITIH4_HUMAN	MGF transformer	14791	17	3	9606.ENSP00000266041	Inter-alpha-trypsin inhibitor heavy chain H4; Type II acute-phase protein (APP) involved in inflammatory responses to trauma. May also play a role in liver development or regeneration	0.254514	1.34385	0	0	0.153976	0.668293	0	0	0.686445	0.826055	0	0	0.516546	0.809017	0	0
ITIH5_HUMAN	MGF transformer	31050	1	1	9606.ENSP00000380333	Inter-alpha-trypsin inhibitor heavy chain H5; May act as a tumor suppressor	0.299522	0.649816	0	0	0.357242	1.75089	0	0	0.677608	1.25788	0	0	0.495845	1.39193	0	0
ITLN1_HUMAN	MGF transformer	9720	1	1	9606.ENSP00000323587	"Intelectin-1; Lectin that specifically recognizes microbial carbohydrate chains in a calcium-dependent manner. Binds to microbial glycans that contain a terminal acyclic 1,2-diol moiety, including beta- linked D-galactofuranose (beta-Galf), D-phosphoglycerol-modified glycans, D-glycero-D-talo-oct-2-ulosonic acid (KO) and 3-deoxy-D- manno-oct-2-ulosonic acid (KDO). Binds to glycans from Gram-posi…	0.128454	0.384496	0	0	0.994455	0.995524	0	0	0.193294	0.210031	0	0	0.0450731	4.7399	1	0
ITLN2_HUMAN	MGF transformer	17989	1	1	9606.ENSP00000357008	Intelectin-2; May play a role in the defense system against pathogens; Fibrinogen C domain containing	#NUM!	#NUM!	#NUM!	#NUM!	#NUM!	#NUM!	#NUM!	#NUM!	#NUM!	#NUM!	#NUM!	#NUM!	#NUM!	#NUM!	#NUM!	#NUM!
IV1U1_HUMAN	MGF transformer	30816	1	1			#NUM!	#NUM!	#NUM!	#NUM!	0.91962	1.12821	0	0	0.282202	6.87371	0	0	0.0991146	0.164134	0	0
IVD_HUMAN	MGF transformer	6561	1	1	9606.ENSP00000418397	"Isovaleryl-CoA dehydrogenase, mitochondrial; Acyl-CoA dehydrogenase family"	#NUM!	#NUM!	#NUM!	#NUM!	#NUM!	#NUM!	#NUM!	#NUM!	#NUM!	#NUM!	#NUM!	#NUM!	#NUM!	#NUM!	#NUM!	#NUM!
JAK3_HUMAN	MGF transformer	22973	1	1	9606.ENSP00000391676	"Tyrosine-protein kinase JAK3; Non-receptor tyrosine kinase involved in various processes such as cell growth, development, or differentiation. Mediates essential signaling events in both innate and adaptive immunity and plays a crucial role in hematopoiesis during T-cells development. In the cytoplasm, plays a pivotal role in signal transduction via its association with type I receptors sharing …	0.0695156	1.80703	0	0	0.0469072	0.399291	0	1	0.181757	0.559767	0	0	0.371821	0.713317	0	0
K0825_HUMAN	MGF transformer	32862	1	1	9606.ENSP00000331385	Uncharacterized protein KIAA0825; Armadillo-like helical domain containing	0.688228	0.780014	0	0	0.250471	2.7983	0	0	0.0143983	4.00553	1	0	0.643961	0.698609	0	0
K1683_HUMAN	MGF transformer	22968	1	1			0.707972	1.21832	0	0	0.80948	1.17878	0	0	0.431781	1.9031	0	0	0.458669	0.619402	0	0
K1C10_HUMAN	MGF transformer	13970	32	3	9606.ENSP00000269576	"Keratin, type I cytoskeletal 10; Keratins, type I"	0.124707	1.66823	0	0	0.0805825	0.466499	0	0	0.460997	0.640343	0	0	0.373504	0.728515	0	0
K1C13_HUMAN	MGF transformer	31962	25	3	9606.ENSP00000246635	"Keratin, type I cytoskeletal 13; Keratins, type I"	0.79389	0.916116	0	0	0.690865	0.83302	0	0	0.365551	0.618444	0	0	0.436259	1.34696	0	0
K1C14_HUMAN	MGF transformer	24135	25	3	9606.ENSP00000167586	"Keratin, type I cytoskeletal 14; The nonhelical tail domain is involved in promoting KRT5-KRT14 filaments to self-organize into large bundles and enhances the mechanical properties involved in resilience of keratin intermediate filaments in vitro"	0.498902	1.28564	0	0	0.517711	0.725766	0	0	0.862249	0.884128	0	0	0.605097	0.820883	0	0
K1C15_HUMAN	MGF transformer	19649	14	3	9606.ENSP00000254043	"Keratin, type I cytoskeletal 15; Keratins, type I"	0.361758	1.38906	0	0	0.0288443	0.350949	0	1	0.0129348	0.278785	0	1	0.563836	1.25885	0	0
K1C16_HUMAN	MGF transformer	24135	24	3	9606.ENSP00000301653	"Keratin, type I cytoskeletal 16; Epidermis-specific type I keratin that plays a key role in skin. Acts as a regulator of innate immunity in response to skin barrier breach: required for some inflammatory checkpoint for the skin barrier maintenance"	0.147384	1.73588	0	0	0.0727767	0.396511	0	0	0.287668	0.514754	0	0	0.533246	0.770293	0	0
K1C17_HUMAN	MGF transformer	25323	18	3	9606.ENSP00000308452	"Keratin, type I cytoskeletal 17; Type I keratin involved in the formation and maintenance of various skin appendages, specifically in determining shape and orientation of hair (By similarity). Required for the correct growth of hair follicles, in particular for the persistence of the anagen (growth) state (By similarity). Modulates the function of TNF-alpha in the specific context of hair cyclin…	0.250183	0.693534	0	0	0.000330373	3.86148	1	0	0.00116675	5.76198	1	0	0.1308	0.670166	0	0
K1C18_HUMAN	MGF transformer	12463	7	3	9606.ENSP00000373487	"Keratin, type I cytoskeletal 18; Involved in the uptake of thrombin-antithrombin complexes by hepatic cells (By similarity). When phosphorylated, plays a role in filament reorganization. Involved in the delivery of mutated CFTR to the plasma membrane. Together with KRT8, is involved in interleukin-6 (IL-6)-mediated barrier protection; Keratins, type I"	0.101921	2.3779	0	0	0.0510885	0.234134	0	0	0.0527784	0.35305	0	0	0.540416	0.663176	0	0
K1C19_HUMAN	MGF transformer	19649	24	3	9606.ENSP00000355124	"Keratin, type I cytoskeletal 19; Involved in the organization of myofibers. Together with KRT8, helps to link the contractile apparatus to dystrophin at the costameres of striated muscle; Keratins, type I"	0.0493055	1.92457	1	0	0.00200657	0.254855	0	1	0.00594616	0.281841	0	1	0.77783	0.904249	0	0
K1C9_HUMAN	MGF transformer	13353	37	3	9606.ENSP00000246662	"Keratin, type I cytoskeletal 9; May serve an important special function either in the mature palmar and plantar skin tissue or in the morphogenetic program of the formation of these tissues. Plays a role in keratin filament assembly; Belongs to the intermediate filament family"	0.849333	1.10753	0	0	0.622287	0.680887	0	0	0.559824	0.605474	0	0	0.838031	1.12455	0	0
K22E_HUMAN	MGF transformer	32477	43	3	9606.ENSP00000310861	"Keratin, type II cytoskeletal 2 epidermal; Probably contributes to terminal cornification. Associated with keratinocyte activation, proliferation and keratinization; Keratins, type II"	0.525042	1.31823	0	0	0.363755	0.578051	0	0	0.465416	0.616805	0	0	0.89744	0.937169	0	0
K2C1B_HUMAN	MGF transformer	32477	5	3	9606.ENSP00000342710	"Keratin, type II cytoskeletal 1b; Keratins, type II; Belongs to the intermediate filament family"	0.592154	1.27486	0	0	0.456147	0.622122	0	0	0.559525	0.662283	0	0	0.90304	0.939359	0	0
K2C1_HUMAN	MGF transformer	32477	43	3	9606.ENSP00000252244	"Keratin, type II cytoskeletal 1; May regulate the activity of kinases such as PKC and SRC via binding to integrin beta-1 (ITB1) and the receptor of activated protein C kinase 1 (RACK1). In complex with C1QBP is a high affinity receptor for kininogen-1/HMWK; Keratins, type II"	0.810744	0.932976	0	0	0.89467	0.945844	0	0	0.602586	0.800662	0	0	0.610242	1.18133	0	0
K2C4_HUMAN	MGF transformer	28214	27	3	9606.ENSP00000448220	"Keratin, type II cytoskeletal 4; Keratins, type II; Belongs to the intermediate filament family"	0.762329	1.09387	0	0	0.318252	0.668509	0	0	0.196276	0.573256	0	0	0.66282	1.16616	0	0
K2C5_HUMAN	MGF transformer	29375	25	3	9606.ENSP00000252242	"Keratin, type II cytoskeletal 5; Keratins, type II"	0.193064	1.69647	0	0	0.0435275	0.350298	0	1	0.132826	0.396453	0	0	0.799322	0.88358	0	0
K2C6A_HUMAN	MGF transformer	29375	29	3	9606.ENSP00000369317	"Keratin, type II cytoskeletal 6A; Epidermis-specific type I keratin involved in wound healing. Involved in the activation of follicular keratinocytes after wounding, while it does not play a major role in keratinocyte proliferation or migration. Participates in the regulation of epithelial migration by inhibiting the activity of SRC during wound repair; Belongs to the intermediate filament famil…	0.118604	1.87171	0	0	0.0410525	0.350955	0	1	0.225095	0.473734	0	0	0.536771	0.740826	0	0
K2C78_HUMAN	MGF transformer	24880	5	3	9606.ENSP00000306261	"Keratin, type II cytoskeletal 78; Keratins, type II"	0.830639	1.05173	0	0	0.156595	1.36077	0	0	0.154365	1.89139	0	0	0.26897	0.719453	0	0
K2C7_HUMAN	MGF transformer	28214	9	3	9606.ENSP00000329243	"Keratin, type II cytoskeletal 7; Blocks interferon-dependent interphase and stimulates DNA synthesis in cells. Involved in the translational regulation of the human papillomavirus type 16 E7 mRNA (HPV16 E7); Keratins, type II"	0.796577	1.07687	0	0	0.229633	0.625403	0	0	0.10323	0.495217	0	0	0.475399	1.26289	0	0
K2C8_HUMAN	MGF transformer	37868	23	3	9606.ENSP00000449404	"Keratin, type II cytoskeletal 8; Together with KRT19, helps to link the contractile apparatus to dystrophin at the costameres of striated muscle; Keratins, type II"	0.220711	1.2817	0	0	0.0663628	0.592797	0	0	0.0944648	0.613617	0	0	0.878178	0.96607	0	0
KAD1_HUMAN	MGF transformer	43573	2	2	9606.ENSP00000362271	Adenylate kinase isoenzyme 1; Catalyzes the reversible transfer of the terminal phosphate group between ATP and AMP. Also displays broad nucleoside diphosphate kinase activity. Plays an important role in cellular energy homeostasis and in adenine nucleotide metabolism; Belongs to the adenylate kinase family. AK1 subfamily	0.272425	0.49407	0	0	0.635793	0.742418	0	0	0.105669	0.172888	0	0	0.0721983	4.29421	0	0
KAD2_HUMAN	MGF transformer	9401	5	3	9606.ENSP00000346921	"Adenylate kinase 2, mitochondrial; Catalyzes the reversible transfer of the terminal phosphate group between ATP and AMP. Plays an important role in cellular energy homeostasis and in adenine nucleotide metabolism. Adenylate kinase activity is critical for regulation of the phosphate utilization and the AMP de novo biosynthesis pathways. Plays a key role in hematopoiesis"	0.453867	1.23497	0	0	0.121103	0.554538	0	0	0.0848254	0.510163	0	0	0.804066	1.08698	0	0
KAIN_HUMAN	MGF transformer	26358	2	2	9606.ENSP00000450838	"Kallistatin; Inhibits human amidolytic and kininogenase activities of tissue kallikrein. Inhibition is achieved by formation of an equimolar, heat- and SDS-stable complex between the inhibitor and the enzyme, and generation of a small C-terminal fragment of the inhibitor due to cleavage at the reactive site by tissue kallikrein; Belongs to the serpin family"	0.442452	1.21028	0	0	0.100741	1.6421	0	0	0.00149258	3.39068	1	0	0.00322267	0.484299	0	1
KANL3_HUMAN	MGF transformer	21332	1	1	9606.ENSP00000396749	KAT8 regulatory NSL complex subunit 3; As part of the NSL complex it is involved in acetylation of nucleosomal histone H4 on several lysine residues and therefore may be involved in the regulation of transcription	0.0328915	3.13252	1	0	0.132544	0.331139	0	0	0.922902	1.07108	0	0	0.0754349	0.309164	0	0
KATL1_HUMAN	MGF transformer	33374	1	1	9606.ENSP00000369989	"Katanin p60 ATPase-containing subunit A-like 1; Regulates microtubule dynamics in Sertoli cells, a process that is essential for spermiogenesis and male fertility. Severs microtubules in an ATP-dependent manner, promoting rapid reorganization of cellular microtubule arrays (By similarity). Has microtubule-severing activity in vitro; Belongs to the AAA ATPase family. Katanin p60 subunit A1 subfam…	0.252618	1.46556	0	0	0.926655	1.0456	0	0	0.0375396	2.13572	1	0	0.0745834	0.489577	0	0
KBP_HUMAN	MGF transformer	27550	1	1	9606.ENSP00000354848	"KIF1-binding protein; Required for organization of axonal microtubules, and axonal outgrowth and maintenance during peripheral and central nervous system development; Belongs to the KIF1-binding protein family"	0.709034	1.13981	0	0	0.00351757	2.79974	1	0	8.84492e-05	7.86881	1	0	0.0042876	0.355802	0	1
KBTB3_HUMAN	MGF transformer	19134	1	1	9606.ENSP00000436262	Kelch repeat and BTB domain containing 3	#NUM!	#NUM!	#NUM!	#NUM!	#NUM!	#NUM!	#NUM!	#NUM!	#NUM!	#NUM!	#NUM!	#NUM!	#NUM!	#NUM!	#NUM!	#NUM!
KCAB2_HUMAN	MGF transformer	19658	4	3	9606.ENSP00000367323	"Voltage-gated potassium channel subunit beta-2; Cytoplasmic potassium channel subunit that modulates the characteristics of the channel-forming alpha-subunits. Contributes to the regulation of nerve signaling, and prevents neuronal hyperexcitability (By similarity). Promotes expression of the pore-forming alpha subunits at the cell membrane, and thereby increases channel activity (By similarity)…	0.331034	1.68671	0	0	0.0472451	0.247023	0	1	0.0456457	0.210887	0	1	0.801234	1.17135	0	0
KCD18_HUMAN	MGF transformer	25828	1	1	9606.ENSP00000352941	BTB/POZ domain-containing protein KCTD18; Potassium channel tetramerization domain containing 18	0.0450935	0.184593	0	1	8.29313e-06	130.793	1	0	0.000187017	201.682	1	0	0.365573	0.648512	0	0
KCMA1_HUMAN	MGF transformer	19409	1	1	9606.ENSP00000286628	"Calcium-activated potassium channel subunit alpha-1; Potassium channel activated by both membrane depolarization or increase in cytosolic Ca(2+) that mediates export of K(+). It is also activated by the concentration of cytosolic Mg(2+). Its activation dampens the excitatory events that elevate the cytosolic Ca(2+) concentration and/or depolarize the cell membrane. It therefore contributes to re…	#NUM!	#NUM!	#NUM!	#NUM!	#NUM!	#NUM!	#NUM!	#NUM!	#NUM!	#NUM!	#NUM!	#NUM!	#NUM!	#NUM!	#NUM!	#NUM!
KCNF1_HUMAN	MGF transformer	20734	1	1	9606.ENSP00000295082	Potassium voltage-gated channel subfamily F member 1; Putative voltage-gated potassium channel; Belongs to the potassium channel family. F (TC 1.A.1.2) subfamily. Kv5.1/KCNF1 sub-subfamily	0.344843	0.658764	0	0	0.132586	0.595877	0	0	0.0327266	0.173196	0	1	0.0130382	3.44048	1	0
KCNQ5_HUMAN	MGF transformer	35400	1	1	9606.ENSP00000345055	"Potassium voltage-gated channel subfamily KQT member 5; Associates with KCNQ3 to form a potassium channel which contributes to M-type current, a slowly activating and deactivating potassium conductance which plays a critical role in determining the subthreshold electrical excitability of neurons. Therefore, it is important in the regulation of neuronal excitability. May contribute, with other po…	0.572517	0.844146	0	0	0.579708	0.809808	0	0	0.16164	0.508524	0	0	0.180659	1.59247	0	0
KCNU1_HUMAN	MGF transformer	19695	1	1	9606.ENSP00000382770	"Potassium channel subfamily U member 1; Testis-specific potassium channel activated by both intracellular pH and membrane voltage that mediates export of K(+). May represent the primary spermatozoan K(+) current. In contrast to KCNMA1/SLO1, it is not activated by Ca(2+) or Mg(2+). Critical for fertility. May play an important role in sperm osmoregulation required for the acquisition of normal mo…	0.38189	0.705536	0	0	0.00325073	4.27503	1	0	0.00702222	7.11821	1	0	0.112606	0.600577	0	0
KCY_HUMAN	MGF transformer	21854	1	1	9606.ENSP00000360939	UMP-CMP kinase; Catalyzes the phosphorylation of pyrimidine nucleoside monophosphates at the expense of ATP. Plays an important role in de novo pyrimidine nucleotide biosynthesis. Has preference for UMP and CMP as phosphate acceptors. Also displays broad nucleoside diphosphate kinase activity; Belongs to the adenylate kinase family. UMP-CMP kinase subfamily	#NUM!	#NUM!	#NUM!	#NUM!	#NUM!	#NUM!	#NUM!	#NUM!	#NUM!	#NUM!	#NUM!	#NUM!	#NUM!	#NUM!	#NUM!	#NUM!
KDM2B_HUMAN	MGF transformer	19268	1	1	9606.ENSP00000366271	"Lysine-specific demethylase 2B; Histone demethylase that demethylates 'Lys-4' and 'Lys- 36' of histone H3, thereby playing a central role in histone code. Preferentially demethylates trimethylated H3 'Lys-4' and dimethylated H3 'Lys-36' residue while it has weak or no activity for mono- and tri-methylated H3 'Lys-36'. Preferentially binds the transcribed region of ribosomal RNA and represses the…	0.551694	1.26071	0	0	0.849723	0.889833	0	0	0.730848	1.1958	0	0	0.513736	0.744135	0	0
KERA_HUMAN	MGF transformer	19030	2	2	9606.ENSP00000266719	Keratocan; May be important in developing and maintaining corneal transparency and for the structure of the stromal matrix; Small leucine rich repeat proteoglycans	0.117949	1.92519	0	0	0.131071	0.41028	0	0	0.396641	0.657464	0	0	0.360927	0.624034	0	0
KHDR2_HUMAN : KHDR3_HUMAN	MGF transformer	24267	1	1			0.585416	1.2918	0	0	0.821793	0.877483	0	0	0.688736	1.26492	0	0	0.568284	0.693708	0	0
KI20A_HUMAN	MGF transformer	20428	1	1	9606.ENSP00000378356	"Kinesin-like protein KIF20A; Mitotic kinesin required for chromosome passenger complex (CPC)-mediated cytokinesis. Following phosphorylation by PLK1, involved in recruitment of PLK1 to the central spindle. Interacts with guanosine triphosphate (GTP)-bound forms of RAB6A and RAB6B. May act as a motor required for the retrograde RAB6 regulated transport of Golgi membranes and associated vesicles a…	0.195404	0.624189	0	0	0.00270676	3.79721	1	0	0.00371355	4.63741	1	0	0.621617	0.818821	0	0
KI21B_HUMAN	MGF transformer	20223	1	1	9606.ENSP00000411831	"Kinesin-like protein KIF21B; Plus-end directed microtubule-dependent motor protein which displays processive activity. Is involved in regulation of microtubule dynamics, synapse function and neuronal morphology, including dendritic tree branching and spine formation. Plays a role in lerning and memory. Involved in delivery of gamma- aminobutyric acid (GABA(A)) receptor to cell surface; Belongs t…	0.917285	0.960763	0	0	0.855211	0.905107	0	0	0.633185	0.780041	0	0	0.744934	1.16033	0	0
KI26A_HUMAN	MGF transformer	25717	2	2	9606.ENSP00000388241	"Kinesin-like protein KIF26A; Atypical kinesin that plays a key role in enteric neuron development. Acts by repressing a cell growth signaling pathway in the enteric nervous system development, possibly via its interaction with GRB2 that prevents GRB2-binding to SHC, thereby attenating the GDNF-Ret signaling. Binds to microtubules but lacks microtubule-based motility due to the absence of ATPase …	0.330892	1.27801	0	0	0.436806	1.29399	0	0	0.00773818	2.44558	1	0	0.0287672	0.529112	0	1
KIAS3_HUMAN	MGF transformer	24404	1	1			0.474764	0.57511	0	0	0.0332716	9.72833	1	0	0.00100867	21.3503	1	0	0.357086	0.455654	0	0
KIF15_HUMAN	MGF transformer	23741	1	1	9606.ENSP00000324020	Kinesin-like protein KIF15; Plus-end directed kinesin-like motor enzyme involved in mitotic spindle assembly; Belongs to the TRAFAC class myosin-kinesin ATPase superfamily. Kinesin family. KLP2 subfamily	#NUM!	#NUM!	#NUM!	#NUM!	#NUM!	#NUM!	#NUM!	#NUM!	#NUM!	#NUM!	#NUM!	#NUM!	#NUM!	#NUM!	#NUM!	#NUM!
KINH_HUMAN	MGF transformer	42029	1	1	9606.ENSP00000307078	"Kinesin-1 heavy chain; Microtubule-dependent motor required for normal distribution of mitochondria and lysosomes. Can induce formation of neurite-like membrane protrusions in non-neuronal cells in a ZFYVE27-dependent manner (By similarity). Regulates centrosome and nuclear positioning during mitotic entry. During the G2 phase of the cell cycle in a BICD2-dependent manner, antagonizes dynein fun…	#NUM!	#NUM!	#NUM!	#NUM!	#NUM!	#NUM!	#NUM!	#NUM!	0.0140133	0.180064	0	1	#NUM!	#NUM!	#NUM!	#NUM!
KKCC2_HUMAN	MGF transformer	19367	1	1	9606.ENSP00000312741	"Calcium/calmodulin-dependent protein kinase kinase 2; Calcium/calmodulin-dependent protein kinase belonging to a proposed calcium-triggered signaling cascade involved in a number of cellular processes. Isoform 1, isoform 2 and isoform 3 phosphorylate CAMK1 and CAMK4. Isoform 3 phosphorylates CAMK1D. Isoform 4, isoform 5 and isoform 6 lacking part of the calmodulin- binding domain are inactive. E…	#NUM!	#NUM!	#NUM!	#NUM!	#NUM!	#NUM!	#NUM!	#NUM!	0.32867	0.610023	0	0	#NUM!	#NUM!	#NUM!	#NUM!
KLH13_HUMAN : KLHL9_HUMAN	MGF transformer	20443	1	1			0.429033	0.684343	0	0	0.782404	0.841135	0	0	0.0728888	0.331343	0	0	0.0986305	2.53856	0	0
KLH35_HUMAN	MGF transformer	20678	1	1	9606.ENSP00000438526	Kelch-like protein 35; Kelch like family member 35; BTB domain containing	0.303503	0.593195	0	0	0.0244787	4.50067	1	0	0.0411016	5.7303	1	0	0.635935	0.785417	0	0
KLHL7_HUMAN	MGF transformer	5734	1	1	9606.ENSP00000343273	Kelch-like protein 7; Substrate-specific adapter of a BCR (BTB-CUL3-RBX1) E3 ubiquitin ligase complex. The BCR(KLHL7) complex acts by mediating ubiquitination and subsequent degradation of substrate proteins. Probably mediates 'Lys-48'-linked ubiquitination; BTB domain containing	0.442163	1.26308	0	0	0.518405	0.739017	0	0	0.738496	0.891543	0	0	0.608883	0.828919	0	0
KLK10_HUMAN	MGF transformer	41445	1	1	9606.ENSP00000311746	Kallikrein-10; Has a tumor-suppressor role for NES1 in breast and prostate cancer; Belongs to the peptidase S1 family. Kallikrein subfamily	#NUM!	#NUM!	#NUM!	#NUM!	0.173426	0.17981	0	0	0.098174	0.150372	0	0	0.86434	1.19577	0	0
KLK11_HUMAN	MGF transformer	28987	2	2	9606.ENSP00000473047	"Kallikrein-11; Possible multifunctional protease. Efficiently cleaves 'bz-Phe-Arg-4-methylcoumaryl-7-amide', a kallikrein substrate, and weakly cleaves other substrates for kallikrein and trypsin. Cleaves synthetic peptides after arginine but not lysine residues; Belongs to the peptidase S1 family. Kallikrein subfamily"	0.339034	1.53407	0	0	0.0175456	0.280498	0	1	0.0184652	0.18516	0	1	0.413278	1.51489	0	0
KLK14_HUMAN	MGF transformer	13536	1	1	9606.ENSP00000375678	"Kallikrein-14; Serine-type endopeptidase with a dual trypsin-like and chymotrypsin-like substrate specificity. May activate/inactivate the proteinase-activated receptors F2R, F2RL1 and F2RL3 and other kallikreins including KLK1, KLK3, KLK5 and KLK11. May function in seminal clot liquefaction through direct cleavage of the semenogelin SEMG1 and SEMG2 and activation of KLK3. May function through d…	#NUM!	#NUM!	#NUM!	#NUM!	#NUM!	#NUM!	#NUM!	#NUM!	0.137603	0.205405	0	0	#NUM!	#NUM!	#NUM!	#NUM!
KLKB1_HUMAN	MGF transformer	32171	4	3	9606.ENSP00000264690	"Plasma kallikrein; The enzyme cleaves Lys-Arg and Arg-Ser bonds. It activates, in a reciprocal reaction, factor XII after its binding to a negatively charged surface. It also releases bradykinin from HMW kininogen and may also play a role in the renin-angiotensin system by converting prorenin into renin; Belongs to the peptidase S1 family. Plasma kallikrein subfamily"	0.0171748	2.93811	1	0	0.01121	0.215449	0	1	0.207487	0.443565	0	0	0.175023	0.485722	0	0
KLOT_HUMAN	MGF transformer	5574	1	1	9606.ENSP00000369442	"Klotho; May have weak glycosidase activity towards glucuronylated steroids. However, it lacks essential active site Glu residues at positions 239 and 872, suggesting it may be inactive as a glycosidase in vivo. May be involved in the regulation of calcium and phosphorus homeostasis by inhibiting the synthesis of active vitamin D (By similarity). Essential factor for the specific interaction betw…	0.146911	1.88248	0	0	0.518782	0.678187	0	0	0.42079	1.54379	0	0	0.131047	0.4393	0	0
KMT2A_HUMAN	MGF transformer	19304	1	1	9606.ENSP00000436786	"Histone-lysine N-methyltransferase 2A; Histone methyltransferase that plays an essential role in early development and hematopoiesis. Catalytic subunit of the MLL1/MLL complex, a multiprotein complex that mediates both methylation of 'Lys-4' of histone H3 (H3K4me) complex and acetylation of 'Lys-16' of histone H4 (H4K16ac). In the MLL1/MLL complex, it specifically mediates H3K4me, a specific tag…	0.916993	1.02557	0	0	0.513549	0.762692	0	0	0.263771	0.701287	0	0	0.754535	1.08756	0	0
KNG1_HUMAN	MGF transformer	39145	13	3	9606.ENSP00000265023	"Kininogen-1; (1) Kininogens are inhibitors of thiol proteases; (2) HMW-kininogen plays an important role in blood coagulation by helping to position optimally prekallikrein and factor XI next to factor XII; (3) HMW-kininogen inhibits the thrombin- and plasmin- induced aggregation of thrombocytes; (4) the active peptide bradykinin that is released from HMW-kininogen shows a variety of physiologic…	0.133433	1.50248	0	0	0.0706536	0.495049	0	0	0.20758	0.590851	0	0	0.538104	0.837858	0	0
KPCB_HUMAN	MGF transformer	37552	4	3	9606.ENSP00000305355	"Protein kinase C beta type; Calcium-activated, phospholipid- and diacylglycerol (DAG)-dependent serine/threonine-protein kinase involved in various cellular processes such as regulation of the B-cell receptor (BCR) signalosome, oxidative stress-induced apoptosis, androgen receptor-dependent transcription regulation, insulin signaling and endothelial cells proliferation. Plays a key role in B-cel…	0.897202	1.0366	0	0	0.100495	1.87042	0	0	0.00262999	3.01475	1	0	0.119098	0.620422	0	0
KPRA_HUMAN	MGF transformer	34250	1	1	9606.ENSP00000414624	Phosphoribosyl pyrophosphate synthase-associated protein 1; Seems to play a negative regulatory role in 5- phosphoribose 1-diphosphate synthesis	0.131057	0.36429	0	0	0.00537646	13.6711	1	0	0.0165097	12.151	1	0	0.864838	1.1251	0	0
KPRP_HUMAN	MGF transformer	12917	4	3	9606.ENSP00000475216	Keratinocyte proline rich protein	0.0432684	2.91415	1	0	0.0127248	0.148485	0	1	0.0844827	0.225546	0	0	0.390707	0.658336	0	0
KPYM_HUMAN	MGF transformer	30092	26	3	9606.ENSP00000320171	"Pyruvate kinase PKM; Glycolytic enzyme that catalyzes the transfer of a phosphoryl group from phosphoenolpyruvate (PEP) to ADP, generating ATP. Stimulates POU5F1-mediated transcriptional activation. Plays a general role in caspase independent cell death of tumor cells. The ratio between the highly active tetrameric form and nearly inactive dimeric form determines whether glucose carbons are chan…	0.321113	0.859139	0	0	0.0860355	1.46103	0	0	0.0045793	1.49799	0	0	0.894464	0.975331	0	0
KRIT1_HUMAN	MGF transformer	19623	1	1	9606.ENSP00000378015	"Krev interaction trapped protein 1; Component of the CCM signaling pathway which is a crucial regulator of heart and vessel formation and integrity (By similarity). Negative regulator of angiogenesis. Inhibits endothelial proliferation, apoptosis, migration, lumen formation and sprouting angiogenesis in primary endothelial cells. Promotes AKT phosphorylation in a NOTCH-dependent and independent …	#NUM!	#NUM!	#NUM!	#NUM!	#NUM!	#NUM!	#NUM!	#NUM!	#NUM!	#NUM!	#NUM!	#NUM!	0.98848	1.00553	0	0
KRT82_HUMAN	MGF transformer	20904	1	1	9606.ENSP00000257974	"Keratin, type II cuticular Hb2; Keratins, type II"	0.197885	1.50397	0	0	0.0727447	0.444353	0	0	0.0915727	0.488462	0	0	0.793156	0.909699	0	0
KSR2_HUMAN	MGF transformer	19575	1	1	9606.ENSP00000389715	"Kinase suppressor of Ras 2; Location-regulated scaffold connecting MEK to RAF. Has very low protein kinase activity and can phosphorylate MAP2K1 at several Ser and Thr residues with very low efficiency (in vitro). Interaction with BRAF enhances KSR2-mediated phosphorylation of MAP2K1 (in vitro). Blocks MAP3K8 kinase activity and MAP3K8- mediated signaling. Acts as a negative regulator of MAP3K3-…	0.829642	1.08169	0	0	0.217544	0.528202	0	0	0.114054	0.369681	0	0	0.301944	1.4288	0	0
KV105_HUMAN	MGF transformer	24111	2	2			0.921733	0.976526	0	0	0.70727	1.14221	0	0	0.681989	1.21429	0	0	0.76294	0.940647	0	0
KV116_HUMAN	MGF transformer	34939	1	1			#NUM!	#NUM!	#NUM!	#NUM!	0.38571	0.586066	0	0	0.299578	0.427746	0	0	0.522477	1.37013	0	0
KV228_HUMAN : KVD28_HUMAN : KVD40_HUMAN	MGF transformer	28779	2	2			0.335293	1.14611	0	0	0.0883879	0.735488	0	0	0.168157	0.738063	0	0	0.98359	0.996512	0	0
KV230_HUMAN	MGF transformer	13825	4	3			0.837784	0.977704	0	0	0.0478946	1.31344	0	0	0.00901541	1.55989	1	0	0.14934	0.842004	0	0
KV311_HUMAN	MGF transformer	23618	1	1			0.0243095	1.56049	1	0	0.000642881	0.416663	0	1	0.00156291	0.465198	0	1	0.624163	0.895668	0	0
KV315_HUMAN	MGF transformer	44705	1	1			0.0292024	2.88614	1	0	0.0336598	0.268305	0	1	0.472932	0.574625	0	0	0.15335	0.466922	0	0
KV320_HUMAN	MGF transformer	35364	4	3			0.291168	0.791258	0	0	0.574073	1.19239	0	0	0.77813	0.901753	0	0	0.243928	1.3223	0	0
KV401_HUMAN	MGF transformer	24869	3	3			0.804813	1.05971	0	0	0.629244	0.854321	0	0	0.706798	0.837943	0	0	0.927239	1.01955	0	0
KVD20_HUMAN	MGF transformer	35364	4	3			0.277699	0.7882	0	0	0.577905	1.18751	0	0	0.744495	0.889062	0	0	0.224453	1.33569	0	0
LAC2_HUMAN	MGF transformer	37118	10	3			0.437468	1.11356	0	0	0.040418	0.692715	0	0	0.0386245	0.630363	0	1	0.528587	1.09892	0	0
LAC3_HUMAN	MGF transformer	37118	10	3			0.437468	1.11356	0	0	0.040418	0.692715	0	0	0.0386245	0.630363	0	1	0.528587	1.09892	0	0
LAMA1_HUMAN	MGF transformer	18047	1	1	9606.ENSP00000374309	"Laminin subunit alpha-1; Binding to cells via a high affinity receptor, laminin is thought to mediate the attachment, migration and organization of cells into tissues during embryonic development by interacting with other extracellular matrix components"	#NUM!	#NUM!	#NUM!	#NUM!	#NUM!	#NUM!	#NUM!	#NUM!	#NUM!	#NUM!	#NUM!	#NUM!	#NUM!	#NUM!	#NUM!	#NUM!
LAMA2_HUMAN	MGF transformer	59667	1	1	9606.ENSP00000400365	"Laminin subunit alpha-2; Binding to cells via a high affinity receptor, laminin is thought to mediate the attachment, migration and organization of cells into tissues during embryonic development by interacting with other extracellular matrix components"	0.441534	1.21351	0	0	0.0172693	1.87417	1	0	0.000322162	4.30928	1	0	0.000490296	0.434915	0	1
LAMA3_HUMAN	MGF transformer	15214	1	1	9606.ENSP00000324532	"Laminin subunit alpha-3; Binding to cells via a high affinity receptor, laminin is thought to mediate the attachment, migration and organization of cells into tissues during embryonic development by interacting with other extracellular matrix components"	#NUM!	#NUM!	#NUM!	#NUM!	#NUM!	#NUM!	#NUM!	#NUM!	0.456084	0.387031	0	0	#NUM!	#NUM!	#NUM!	#NUM!
LAMB1_HUMAN	MGF transformer	21344	1	1	9606.ENSP00000222399	"Laminin subunit beta-1; Binding to cells via a high affinity receptor, laminin is thought to mediate the attachment, migration and organization of cells into tissues during embryonic development by interacting with other extracellular matrix components. Involved in the organization of the laminar architecture of cerebral cortex. It is probably required for the integrity of the basement membrane/…	0.646369	0.884928	0	0	0.106437	1.69444	0	0	0.118979	2.05482	0	0	0.512216	0.824619	0	0
LAMB2_HUMAN	MGF transformer	18919	1	1	9606.ENSP00000388325	"Laminin subunit beta-2; Binding to cells via a high affinity receptor, laminin is thought to mediate the attachment, migration and organization of cells into tissues during embryonic development by interacting with other extracellular matrix components"	0.225189	1.4263	0	0	0.67875	0.858797	0	0	0.492078	1.43425	0	0	0.0829306	0.598778	0	0
[truncated: 928 more rows]
